# Supplementary material for: Taming age mortality in semi-captive Asian elephants
Source: Sci Rep. 2020 Feb 5;10:1889. doi: 10.1038/s41598-020-58590-7 (PMC7002507; doi:10.1038/s41598-020-58590-7)
Supplement: Supplementary file 2 — Supplementary Information2. [file 41598_2020_58590_MOESM2_ESM.csv]

	Sex	censored	lifespan	New_id
1	Male	0	43.5	c080c647532e4f379ffb8d69f163f6c97497cc1c1aef01753444b131ec9abc66
2	Female	1	33.43	d5e0ea369848d109e549a06576c4994cb00400ad6ce3466eb3392228c4a6454f
3	Female	0	45.95	8660cc1421fe49a30036daa69f4e0881c686d9dd579e6ecc9e0148577416d270
4	Female	1	4.35	e79d716a139b8edb8082162c2fd3ec0c2c50ae9cb0559fe764e3a4a4803e3b0e
5	Female	0	45.74	dc045bf8b7da211847fe198b77fb9d09bea2ede07d8cf30efa22f96ec9e62ad5
6	Female	0	13.7	76e05554ccad347513cdd78e22f842f43c0433ca3df669f0ccdf812507d9f866
7	Male	0	45.88	bf4ac6f2d67c1ec051b7c0924a9a88f0534be8a1d96bbb214837a55d3ea9d145
8	Female	0	45.51	2fa53bcec9780f9f0a7a9f34bba09fcb4d315e3a0e769c87d14cecb5ddc7341d
9	Male	0	45.82	1f46106b7fb4decc808d2bc517f9bfcae942609ec6241c61966a707bd662cefe
10	Female	1	4.82	6bf1c206c10f2d595851de588d94fee875f5fe4301ca3f8b336d4a5877eaf548
11	Female	0	45.17	9f1b4d4b2eee42f775b738fe966d867b7969d633777125e52268efdaf8ba9f3c
12	Male	1	20.11	d9cc8df1801a3fabe5e235d0490069272ecb53e822dd626f3db28bf31a9827b4
13	Male	0	45.87	df620b82aa300838eeff8ca097c6083d1e4f6955ee2542fde1d3c7cd35c126a7
14	Female	1	5.14	0ba19fde7608ec7bb0b14e79e58be10d8ef9bee5618c9a0a46b67e9e173529b0
15	Male	1	4.7	109425f2355ef973744888c225ec7d1406df959885c3a8946ec20d03bcd0ee27
16	Male	0	46.87	19e250d8b13311d8f8a00b36af6a2295f61f29a97499280ef87eaa01e4b7834e
17	Female	0	45.75	30b57bdcc433f10c14110cac816bfe5c3c7d9c26d0549566199859866e6a8f82
18	Male	0	45.31	c024c171261f44b6bf325f9de5091ec44e33db436403a9e6596818360750d749
19	Male	1	5.58	cc5d5c7d94f34f2617d475d43e9b884bedce2450e557c3e7bd66eb30891387a3
20	Female	1	5.26	1a30e3d160e55add90865011aa11a37a8483641758727551fca9995bb5c83f28
21	Female	0	44.33	52519a851782b826600c81056683515f0b23d902a32d8e6f5f0753800db186e5
22	Female	0	44.92	347a2de3e5d409a1fda586624d6082addde61b4029d2c4e87a4c461e0d8327b5
23	Male	0	45.78	eb71e355cd0341919e0ae93ccac4d3ccc2117586d628aaf4b6aab51885e05272
24	Male	0	44.85	1f2ad749c594b0729c9f80fc191c10528d5e3a4a37c2f37db195e1cf3ef44379
25	Male	0	44.76	dd79985be8cf63e3f24eb60fe8fd66723ddd4d18264f3d1df505fc613975ad06
26	Female	0	45.09	0d5fc2577a109e1df582cc80b78cb9492ce653c7d5083029bc92c7881e0e22e8
27	Male	0	44.76	429d70c32b70c59263ee0987d3e1ac11c949779c807721856f429892b263928f
28	Female	1	23.69	b67f7cbf79916bf3ed5dd17f07afba172aaae719a490b010fdf96486043aec36
29	Female	1	39.08	21c70e47b8bbdce998a69f503aa392fd7ac9284d65a158f72ad4efbf0ad84b8d
30	Male	0	45.87	72be705a0293a2764eb1f2fd2a8e44a4db1aba71c7d6031c572be2c37c6a6b31
31	Male	1	4.87	faee81c2fd064561b4f2ea8562b6ba501457274a6d20745ff93e0c01e8a33721
32	Female	1	17.21	d4a47d6c6ae28c5a7c817ab9b711e5b242b432e956a149236629b44e32ba5eba
33	Male	1	6.96	84a2707715763af11e56825396530e135d5853258646caf2883b08d7ef9b2327
34	Female	0	44.91	22cd88ca1142300c17901c6ada1ed5878a558cdbfa351ab7e34f466815826d9b
35	Female	0	12.39	6ccbc587b659f56ca496afd7395e08e82a57668ef17b52e73b049bbd72ac6799
36	Male	0	45.32	c423a276da8884a666ed7b377d9e4b86fdf599e4f1fd120c16368baa712434b1
37	Female	0	45.64	7dcdb5d459113ee64b98c5045d951f6734d248418a687f23b8d0aeda1ce8f74c
38	Female	0	45.33	ab2d3e37f60ae581d85761d27ab050e805e1148629b66726d19265f59d055435
39	Female	1	39.83	576d818f3843a21c912830112eb19f427a0bb1206a1547a718a21630b11c8ba7
40	Male	1	5.19	06f0f249192fe43835ffdf17a9fd77bbb08935a4827ac99460c81c686d3d5c47
41	Male	0	44.13	a86574f1c065438ba8f20c1e696361fdc3e2cff325ccd2413e1fe80a77c1edb7
42	Female	1	39.93	e8795be72e308afe9c08f8d89988af45225d4fc2baa52f634a36739f7fa63961
43	Male	0	43.8	3fa4ec02069e4655d5fa73ca423437166b1c79cf5c7404a84764ed17537ab47f
44	Female	0	44.94	f37231ad1c0c46d2bfc0b013bb0cb7644ae14c516d288b0ca8e69e51b4705380
45	Male	1	4.61	7214b8f815feac93d4de16543be38277c2dd0da5f832717f9a16a3103dc1f0a7
46	Female	0	44.22	307a446d9bbcec42759602e402a8f92b84c25d96da869319d0140a5bbb712917
47	Female	1	26.99	41b49dd508ddfd67bc7cc8cf925a78d148cad5c746ae34c5748f1ceec74bee4f
48	Female	0	44.7	021d40e3d78e3dd292d685a693623af6eca0d08d829f786ddef1f13eab7704cd
49	Female	0	45.05	cd213de3a78be87f70fa038aa2ec8f350bf64e59207a54f06ea669a0b7dfe547
50	Male	1	4.4	bd3b2ca3b169bd4ad8bceaf592aea45b99a68bf293421e34cb85b16bf135e170
51	Male	1	4.56	948ea08bb966004c88ea8770ef40a94ff54152d97b6edaced7ac05226d251a7b
52	Male	1	34.64	fcfe05aaf90e400bf679f810c34749f7b7ce7ed21b25165abca1fac3fd23b5e0
53	Female	0	43.93	db3510adbaa0d4f1ca78f375272d696f1070b0190e8b9fffb1d90423d6146642
54	Male	1	17.39	657795ef7c70aceda0d3d83ce40526471c68d203ee27ef77fcb78ccfb0d5426b
55	Female	0	43.99	b400dd4ca1563b54d8d00c847240114bab860e6d27b790602d746c64f03078bf
56	Male	1	5.56	92c12ab265cbc4669483c8df861bc6291903f79236f1aff051b721a1435f3af1
57	Male	0	44.42	fc55ff4c21a0dd55b30e9863bbe1540e80115f5554fdc22cb0399b54126c3449
58	Male	1	36.15	844e188bd067c905dc0abe602a2973aa14db4126f68134376750a002a8634cc5
59	Male	0	44.87	791147c0cec78989dec71335a0bbd269d7476b243c9bcc63e2f5a31eee4cf3f4
60	Male	0	45.88	133af61a6d025e311d2e9e78245ef7dba9733652775e79c82d447f9b80d9798d
61	Male	0	45.03	5ebbbaed213dcd4e046141b0eb464f3a59ccf60a3c4ef1723303e840ed97f876
62	Female	1	13.88	1b18908f9ef5eee1c5fdc87f1851ead7b67273f53f381d6eac67ffd8550b9c58
63	Male	0	13.53	8df934bc08034ffb243464fad374562233261207dd79294aa8434ba428f28704
64	Female	1	5.09	4ef61b5e6d4eccb186fe23ef5f86694c851d8351df8881fd38ec6f81b337694d
65	Female	0	43.75	71886fec0efcaabc05c0498b4824804824b5cb6a79036e85999d0ffdd49ae56f
66	Female	0	43.33	5f966b5a5973d6f5157d8dc5a67153a328383c1db56550c37ad4d27762680890
67	Male	0	42.78	ad37f7f712d595c41f70cac825e97633da8d8309b57bce24bce177a4ffec0cac
68	Female	0	43.75	5e701ddb45f84d8337d2b744459d25bc8985eef7230f86411942ec8ec7fa7074
69	Male	0	43.2	d16efa07d8dd6b40b65c1b0ca1a992f8c0ffa8795e6b43f7afcc59e19dac9455
70	Female	0	43.18	996e5bc8413f0d8c47e8b4a484ec440c2740ae94a27513b09869ea898622d9b7
71	Female	0	43.8	408d37c3cb9cd6b9e53c8cd45d14f615b125da037c53ba2496fa944342bd4849
72	Male	0	15.81	66e354ddcca0a96b7dd0255393f93bbaac0a26a364417e506d3f34aff7ce7d3b
73	Female	0	5.95	4d08de9decc0dc6f9659b19a9d7179d991821125736bc2bc7893b10e0b391256
74	Male	1	5.38	75bd553cf5d8a69e138f7bff3b6c82219f53cd98f77a20451cbd0725c1af5fa5
75	Male	0	41.33	f01936919271f005ed8bbd6eec61610ee863f27d86f6ed1d763bd518d0b34e36
76	Male	1	4.68	a5a3a73839e16033e75dc2343c24320837bb2a7401663b4917424a602d057336
77	Male	0	44.06	0a55f79c0aeb532bb884e5abf2b7ed9fc34c2edb24f368ccca1bc4c4266910e5
78	Male	1	5.78	f9ef7a2778a42a4e9a67997702c6445b851e4833730e5e0e5a9510170ba5be08
79	Male	1	37.18	964ab37cdf4975ff6a6a8fc35516ace513e688900ef9d0fc6d2f19b7dc6e15d1
80	Female	0	43.8	d8400ad021c858997621daf1acb1a1fa1a8a6c5be8784ba90148720da6697cbc
81	Female	0	42.9	e4008866c0053488a1e02e310f5b7389c5490458fd1867389f0e850369397ce9
82	Female	0	42.36	a61a5574df533c594634a33f68ca250cf2c2b8dcb213faad35433e64acfe98da
83	Male	0	43.44	ad523cf7d66df169c453257b5e1874ccf48d7febf2244569f68214906b5a653b
84	Female	0	43.75	7ebee13d83e7a7b89a6e633c89b8480a1d24f6fa7e8b43f00517d388f42e3235
85	Female	0	43.32	3905b05d4a94c2d4fa8c12316159f42819f2f155482a7ae1af4acbe3400d6c6e
86	Male	0	45.13	a281313676d72031d5cef457952b4573f15b42ca73843ea658aedd27a78899ed
87	Female	0	42.69	017a8799d65a2aad9676e05a17f68c97858cdb38045409037521421f565f15a4
88	Male	1	20.43	b1a24ee01ade9cc849fc3ffcb64595b504e4a61e214acd4c319c00ddae429e05
89	Male	0	44.72	38aeae84fc5ee36e9a10ac7fd0303af800c5821d7105b2c5601ba6732e50f0d9
90	Male	1	44.69	a695d8477de0d4fd50a127b7a5d372a1c1a49ee1d1add997547307b2608a3833
91	Female	0	43.85	1f9e41506564c3a07c92b84807138922c0700593b77efc4e429a332a04545b2f
92	Male	1	5	c80b1a56a7f897ae535807205d796dc4d70c03314a93286da002ad424d96629f
93	Female	0	41.82	12ebd524d45cd7b892ee7fb19d5277286e2df8911e516794fdf65ac1f2702828
94	Male	0	41.98	7b1c06abd7c35426a097b7eb2d75776c66f22e8036cff48428bf2280c0411d5e
95	Male	1	19.31	0fb13bc2f51c32f62a2b28073b3b869b2f03918522a4020686364af6f441ace2
96	Male	1	24.13	7f155c6b048f7693f8f3d6b4579c491ad94344b3099f74945ba175dbdd105a4a
97	Male	0	42.89	2766f03a13ded1f5ed69115b76cd42d41de38ef4b64fe5428db59c85c4543d56
98	Male	0	43.78	c80f1314646bffd237f3df84ab82ad6de7dbe032b37c37b08ec7c7d413f3bddb
99	Male	1	16.81	15b7ee3bbdb524b99eb6fbc933cf2e1f989e50f022ce4e9f987b7ce2bcfbba47
100	Male	0	18.43	0ada6092d1f1e33b2d87a19dd7482e8e5dc82f119161cd6886209e825ff1e272
101	Male	0	44.1	31b8bbe530778c29b21617ff630bd5db62b6c648294ac9051aa733ce2f9035a0
102	Male	0	42.37	a098bfaa57f022116f6b7362f03b4967c19ca4fb76acb24638e0bc8408c0a60b
103	Female	0	45.08	a5a114dc8e9e9f532ec5d341a237c285e9c113949941de8a9cd58bb80b31e43c
104	Male	0	41.67	f36f56cbd729983179815bc33e1fe5a85e59f85a1d6db5e20c6e3fc51ad42946
105	Female	0	42.25	388454a77c41f4e4e5b7cef12c3ba5b64067eb03451f0747b69f8f8941734358
106	Female	1	40.15	5459cc78135df92adb8eee29343763fcb4dc396ab11bf7eccae3d2d6e98459ba
107	Male	1	37.57	212497b54076a2f0995ff1a5be58e1e70f7a47b80c78471fa3c620019adf9a07
108	Male	0	42.25	42ed18d90152a028d0184b173824c30607a99363be970eb935434c7f5c933cd3
109	Female	1	26.05	f2bbfab883f71fc5a3324cef2ae968adcdfa9819fd9969a605e1dba58219cce8
110	Female	1	5.38	32c763ecdf7b4869c86eff899f35f759fd1de3fffddefb444c6347d55ce638e0
111	Male	1	7.57	8099af43358bdbf638303d7f2e159ac7a979e396aaf9695ef3a28d395bb25e6f
112	Male	0	45.8	be5dbd7a6adbb65971bc05b1c24f51b5aa166a3c51916d5423b7e1ce172f0238
113	Female	1	23.49	111c2fe768b8a68226c311d99efe3cb49d60e03d4eda6e8550badefc5296629d
114	Female	0	42.05	09e05a488f304b0d0a651cc381b816822b344d2b44e34485b41311e6bd4010aa
115	Male	1	8.69	2f570fad0a6f797d0dbc3af4130f95738cf4f6573e6617e9052746cfe5c2d714
116	Male	0	43.28	c8499c569637164da487ae3f18d2e885a4cca31ee6df7d442851035d667b595f
117	Female	1	4.2	0015f13d152d0747767759c1f10ea94c1a4438cfa76e68bee5b8f26f7acedcfc
118	Female	0	42.14	16657738d4e64f49b4da0351787a0d17b851866b6f11e6911dde0de6f4726622
119	Male	0	42.84	17f29b120097809c313401f18f3d8a82f72ec0115ec573b658d89116e3c8c18c
120	Female	0	42.86	d1a9cf7084cf90a755eba6d35b6c28108d9bdc6827598086c6f1bb830d14cf28
121	Male	1	5.39	5e668464554b7c68c1ea79522944da720236e88241378fe367aeda5847082fdf
122	Male	0	42.15	60e019313fdc701afbf8ac776d242da43518cbc3be7d186b6f1f6316b1d10960
123	Female	1	15.92	098dafe053f645335ce104cbfd1d0abcaef02d1f4f904cb3abd47d9a2a4f8c26
124	Female	1	46.16	dec9dc7f9ba68878c87e8cba9b554cec341e247cc2dbd09d0119bba8dc1e611e
125	Female	0	43.51	a3699ec804616c120385a71d266ec0e5a9f6efaa328fce9f8c4eb82f5ba93eba
126	Female	0	42.84	d4a4d9a1035afe1542c8cf4365f95300a347e3ee5ff8e54541dcd3b0afa7bf4d
127	Male	0	42.95	1ff160ff049016bd318c29f423ee9c7c2fbefcd2127b8f96f933a0b8e87e3555
128	Male	0	40.89	36362727b960dd49b890f87eed320c83bc63c8f83aac80eaa200b363b9cfb643
129	Female	0	40.75	8a1083621609bc8dae83e0d576d88be24bf3a6fd9e431895079e3ea45fd4f892
130	Male	0	41.16	ca8b66a4d1c8f69464afa14d91f0704a6b92edb3b2e007be0a2ae20bac95cd7a
131	Female	0	41.06	237725ab52225c780639135dd0883fb0ef2f7e3c9664074fd71c8b8daee3d048
132	Male	0	41.23	2c5dda8f8df0733e0768fb66f322721d25bea58144caf06d49f6f3b42f4b85c6
133	Female	0	41.85	9ea69caaeab49aa41477591583220f7913047ce0f718e3cd297f2e144fd64c79
134	Female	0	41.34	60f999430238ae81838123824dcd7080835e431e511e96384a5ee639d0bcb8d0
135	Female	1	30.29	999c8033e6a3c68e5d5d8bf77506ee7c2a453f624e93518499043c0f107498e5
136	Male	0	41.34	8a215d8a7de3fada208cafdc0262184219a3b34ee5566940199ac7ebf9e3847c
137	Male	0	41.45	d5965da56ebd391d81e0b2c23752bfb6e8ce81335dbf555c8f68391b5a5744eb
138	Male	1	30.16	cafccc6620665dec924e8e9608cde76b7f5274b0b714ef92ca84e4a36b40b9b7
139	Male	0	41.89	eeb046edc05cdd061203b50fa88ea4b9f455b5a19541e7da21abe99568615045
140	Male	1	38.51	4d09f6663ae6fc704006835695d7fa8ff9d0a2ebbed042fd3356eb3e0531a93e
141	Female	0	41.63	2143421af9f87316dc02846f4ca5061ef7da05e3ae33a18ab226cd51d4934431
142	Male	1	4.83	9ae9e830594aa73d332dfc4963acb58a6a9b74e2d33eb1ce4af52c4644aca631
143	Male	0	41.1	29f35dae7e6e83bedff89d4d9f11d45b74cd0d2a139606f89e38223a8b199a6f
144	Male	0	41.93	151437b0430e508650b4557fccda867f87d93051426989cec05ce6e824d1c906
145	Female	1	25.32	6cfe38aaa07d797e34eed98e5bcb46c74206217cb609dca3fad97259d5232604
146	Female	0	40.76	269fcac7711ee68d82ccf1f86ee5f6bd8cc7ef514fb0aae84fde342e61813d60
147	Male	1	35.19	b608a565be6077be0a12cd9527ece5b97041f27870344c34bf58992a98dbef50
148	Female	0	41.93	abb05fa66e8be94f823b403c21cbfd9026079aae1b2077356671dc2e5805551d
149	Male	1	20.8	dd1288caa2113878684ae436b7cc53ece9901e2903d8a710ffd1db06c1ff81f6
150	Female	0	43.74	f68b22024dbeb994ff19e7049307512519ee73463e542a96fc50ea3ad46bb447
151	Female	0	41.42	291111d40555e6c284d73e25675c13f382002810efc015bb2ec06211fb9d7954
152	Female	1	16.96	553ac9dd52447831b9b279c8df6cd4878db226ed92603772c3b4b13f63706193
153	Female	1	15.25	f7227fd86e438d017e2ec2f7307ba2199fcd9ad4a832ad22e00dd19c958d0bb1
154	Female	0	40.77	8a211e16398aeeab3853613a9a63d6ff516ff50197f09bf3cc5bcdc6b818a856
155	Female	0	40.22	5d39c778ca93b17a8e33946b3d66dc93c9633a8cde08ef316a7228d186d8bafb
156	Female	1	6.17	d16bff0538ea6c61a46ef6d688211e92e688109f32051d9ef6e57dd10580397a
157	Female	1	4.51	7f99c4df0c4f9933b8c60ee38472647a40b35544b46acaba718339e916ebf85a
158	Female	1	5.14	dd3fc57411e4383159f25095b6fb52cacd4f905fae8de9d6a91f5e092c5f331c
159	Female	1	34.25	d0c7a7050e5d09b6fb7abf45d23660766ea5aba0164a9a9214649b1fc01585ba
160	Female	0	40.77	ff68bd759f6af5e2ae9ac45daf424410556045aa04965effb766ffb420d5b118
161	Male	1	21.15	64a1c5b1281177a3a61f87ab8f243c3ae78c06159206563bc698f4a286d715ed
162	Female	0	40.49	e1bee1e98951ad45de3c3d1a7e6ace90889546486fd24a30a26ac615ea36ecb7
163	Male	1	4.96	cda4cb2af168bc8f91e873f8b4a70d5dae68ae435f728ca57ae5e11fc1c0c23a
164	Female	1	6.5	e372e831a007787b418316d468deae90a69e53e317bbd653d6d1a75ed4e52764
165	Female	1	33.88	bb7d1d67b6bd2d2d7bd4cfc16a2da6f13f01738ecfee25d244d30be7a598d62d
166	Male	1	4.5	372227a9b8773c6849ee5683c3efc5f91ac59b59f49ee6ff4cd61f933bce806a
167	Female	1	4.42	4ebf7074f48a2dd21fb652279b55473d9cb98f524b91cf3482e07bd94351eb64
168	Male	0	42.98	fbe932080d53f6327e6644a8a371fcd7a1fbea1777a976e5cc291bb205a51223
169	Female	0	43.15	3fede66ba992ecac4be85b3e50e8d9aa1c0b9e151779f4088e0068ad1584c7e8
170	Male	0	43.75	ec79ec43e7c6ea598e35ffee43a90222e4b9f8f82659e40de259d84adb36a24c
171	Male	0	44.15	13043f0e227d8c589ef41815093c73619161f53a0200d9ca48a9f23e59a183bd
172	Male	0	44.02	ccfbb916739b3d6ce790da53b947b4a6e923c9e81d5a00ef2133a2da7b96d857
173	Male	0	45.41	b70fe0effe6be2b9c151bced0b16caee444a82212a9c2b957b2c1b60428bef86
174	Male	1	24.69	b089029ae641a5bd0c6878be6725dfba8c31d21257249c1ccffbffe5d4854b8d
175	Male	0	40.23	9c8fe6336b543ddbf0343a70f5145eb32cfd5e2d93a622231673bf057ff4ff35
176	Male	0	35.98	e96d49d08367b127f8e43778e191a925e470cdac1975fabe9534fd3aaa41d0c4
177	Male	0	39.89	651e4d103712442e6dd75191544274940738220673408e8c964aab4599aea9ca
178	Male	0	39.91	977ad234f5ac414e427b43fa632c13aeb5f756858b111897947b271c5569b857
179	Female	0	42.14	bb2498529c697d4f9bf67b9f6469741e3536f897631533edaf76e003da171de0
180	Female	1	19.24	b8a64e56d1c6ee3b865ff5396e8ef1acb4da952077ab1a16f20c6ccc9cd7dc42
181	Female	0	40.81	1bd4660fcd22d3fbf9d497632ba2fc03afadb1da2de15089662d7818c5f6c6bf
182	Male	0	40.64	ba2f66e609db7c626b609eef4a462c8d0eecfb480082bd04375bb7f96791698d
183	Male	1	22.58	2d44104973b5c9e1db12c939bea2f6243d33d418322874462c096831e4be4ae8
184	Female	1	22.37	5a9034f14c425b6c0a61b405013019b248612d236ab6ae94c3c114b46303660c
185	Female	1	18.36	0790db1c156d26712c07ac73dc8ca13aad4e383d355097353576555f5651ecd5
186	Female	0	39.25	18dd6d3839067507e4f1c4be74db215c36fb1473e495fc15ee6d66455c4af024
187	Male	0	38.89	af8ffe5ddccc3461235dfc2f7d9617629ac0a34a125c8ab4f958a86c7ffdb4d9
188	Female	1	15.52	36e234670163def8c59ed498acf09e883802445e6fda41f16dcbb4696f8c9009
189	Male	0	40.74	8c42fb00ec2403e8d366f84e0e655d47a478aeca20a33090d809389bb04ac691
190	Female	0	39.55	43352ba7c46b5cadbb31f46285125f2901db83f60ef31a5663acea63756e46a2
191	Male	1	24.27	513484c38431803ebe5267b53823f9fe64d9d78b39afb0293c3c6abdea48fc34
192	Male	0	39.03	2116729f23aff18c183d77ce11afd1d0adc17e1b1c2ff1b0479afb07cd9e8d88
193	Female	1	37.54	1d9dcf897440d787d42d696c1df57e6a18d75af41e2ecaa01a324af35cbe5f71
194	Female	1	4.53	ff812973f47731789c1b120aba604b6c19741d8d27630163376dfa6f1ccf92c7
195	Female	0	39	3fcef5fee93b3228227262411dd003e8c52e0a5c41daf4f747a4a8848e1687af
196	Female	1	32.95	9204385275cb763716fbd49f0f428c102e406158218fedaf2eba745115103d9a
197	Male	0	39.1	b5fd55a12d7989ab2ae6b000ef90a0cbe8459c1a203567f28b3babca7953d8a8
198	Female	1	32.95	f58ebd51ca3e598f2896b675f046b89fbbf3472c997d2897807b6bcf07c8a9ef
199	Male	0	41.16	84a03c33bf315b29033f6a04fe648a4ae28ad3cf7f73d81e62b839ec8e68755d
200	Female	0	40.03	955320e7bea6af194b023292a40906b857cd21ff667912fad58bd1f67c0e106f
201	Female	1	36.9	c45995ed8cc856d3f19e5219bdc57e54cebdd82ed5ff766e134368ca610dbc3d
202	Male	0	9.09	b13139f86c4171d3a061dc6f29d2d285de113795b680d1717bd20966a2384a6d
203	Female	0	40.05	eb8278a65a6c2f7fde9ff58a65a619fb1776d60ba8e99eb9b2f439e717bf8677
204	Female	0	42.75	b6802643201a8918de30fd394dc12baa26ea01f2c692ac7fe71f7ef4fc70ced4
205	Female	1	31.12	267f9a05f1f87f206fc33b662a25ff45bbde862c068e0ca128bc2dc71161607b
206	Female	0	39.06	345b6a260df5f3c6739faa14e105453832862e318245afc8f6450bbd945f886b
207	Female	0	14.63	6cfc6a1cd1956a4723f3dae0b638572202859560443150f66c84101eb7479cef
208	Female	0	16.06	25ca193c657da6e4c2e2ba321908e82c3c85aaa3c427b5733784317b84b16e3b
209	Female	0	18.29	b3e560b1d2009eb65e72887ff9c2371e8b6dfa061028cbd23d4ad7febed45e83
210	Male	0	15.3	b4e6a378be2158fee01fea70bc8fbb4565b10312cb5421a0ca40f5f847226fa8
211	Male	1	22.11	a2262035f25bdd2af1145f98c8d7fd10eda3f566de457f23540940f98bb73b3a
212	Male	0	39.81	beb95c1379da899729a1c992b96f0939c950571c182e9014aa4db1cdfdb785d1
213	Male	0	38.07	e1a248d2747e08bf8dae7f008a1071568ff17d899570a0ab1efceeee90d41aff
214	Male	1	17.85	cf6c1c4abe0adf4459b511f5b31138a71d9d76aab8e7ceb92392272644b2a4ae
215	Male	0	39.98	ce3d9dba6829636e5497708e241889817d176b444cabf1f8d84ff7b04c9782cd
216	Male	1	5.3	99a4ab3db93446f70cbe5defe7d32c3346589371cba14960aa93e3c3accd91b9
217	Male	1	5.57	01701c4d48b39b676e67f80f48bce78cca92f5cadb160767e12af86b3e5ddf01
218	Female	0	41.47	4c908994ac567fd821ff1e42de9572a74a49fb5019586f6b2f639b27619999aa
219	Female	0	40.54	f8446131c05c723cb860f7c7868f7e692c477e117aa3fad8bcb2e7d1e536b728
220	Male	0	39.9	7f234b3724408259f8747b753cb4b7f3d08a9b6313083a4f8f3074554412f8b3
221	Male	0	39.07	438203af43a72ce0e96109191ed86584a2b51868664d6ae1664ae54ec12ce7fd
222	Male	0	39.07	2c3d6aeb65a5e14c88436ff7cb1adbc4598843c969aabc98aa6dbf3a762ff721
223	Male	0	39.1	6cf5889f93a22bc81c29d93c9e379ce209f5598fb644b343585bcf30cec45e56
224	Male	0	38.86	6f92fde19c52b6756b2b95d202a2e663eea7a5e76faa203ccbb90edba470389d
225	Male	0	37.98	93713d2ac70dd68e0db328334a68308d221b54c0846b89f7de4c835cf7727612
226	Male	1	22.32	a93743aedbc9400384dab3a2c31e00842af12ecb70071582f19256dcb427006d
227	Male	1	10.77	3c690949d330071d2dfb70c7098f7c0568478f8f55408f87087cbff09db27737
228	Female	0	39.75	b81f30325c0a83a81b11dfafe1d7c6fd313e56dffbe4e06ba8b2b77f579b0470
229	Male	0	38.98	aa5cbc22a27716be8685cb1d96a2e78852d1e33fc924b5c0eac5ba1d233549a4
230	Male	0	38.88	28d142d79bf9a75bc88577e23af1da71b33622935f66cdfa7a82d870e391377c
231	Female	0	38.83	83aa3dc39cc949a013b67597a57e414ee7c8143b6f076c4ca29e4a26b8f39fee
232	Male	0	39.97	20c82d6219912706cc7a610ca8a2f2571a56dd9ed5f2e202ed48bd94804c0c61
233	Female	0	38.22	6428cc1af884172ce3fab49bac1c01333b435df4a65ba3bc450cedf614f941b3
234	Male	0	42.22	d27a46c62f5e9570e5067157ed8f52e6e98b7910b6b95383e28c6bf5856df385
235	Female	0	37.85	e493406872e0de6cdfe520961985cd9617fbec99bd865a362184e3fad09ad821
236	Female	1	7.82	22caa5756f5dd8e37b5df0dae2aac526f1bcd6f9640a845d1262353a04ab6c10
237	Female	1	33.56	204c50e3d7c486f8015a8926d507a59bcfc6bb3c79f27d897a53c7d9ddb22bf7
238	Male	1	8.32	05f663b02286a76d66457d9bff9d80a0069f436e6df7c38b9bd8c5817fc34b6a
239	Male	0	37.73	0ee95082ca412d41e692b8a27694f2ee95f9d50b587b3f21d786f1911c5ecc55
240	Male	0	38.52	b9490616f873bc2c561cfae367d34ed5ad4f8235d5eb28117f8eaade3076928d
241	Female	0	38.78	149a7e392af926708e4dbcbef9f18abce6ec40a8546ddf9401b92b73cec395f9
242	Female	0	40.43	0fae2452f164d80468b0557385e4c1d506d9bb693ab63c4de67da7a6ca380935
243	Female	0	37.13	33a8b418e9f3d51b976ef832894e7f2498042672d8e4692518ab2c0461cc7807
244	Male	1	16.08	a767d00b1bb8c9dd63c00a1d20b167a27e450ad6dda081001c9ce1911f333f2d
245	Female	1	7.52	f1c83fa8c140879de16bbb3e7b46af76080562081d4ae1d45a54c9fdd97902d9
246	Male	0	40.7	153a10a57720953f04e372a1a42f734f5af012b7df1b13adb42c6e3e70153797
247	Female	0	40.51	47abde12b28a87f8d6d8b9059e5efd7e6b6d74e47d09d5ea61d808f4706aa4d2
248	Female	0	38.23	a0abf14d771b63e4617fa96639ef25c3e6ddbb059f20e5e03346d57a23016402
249	Male	0	13.29	30068a6889164f9e26886782beb0ca18c1928fa231ad1e52f205a8cec101aa04
250	Male	0	37.91	c34b467fc15eb76c3d6e6b986bfdc040d4a76ecf1e3edfb4ca4ead472ca7e749
251	Male	0	38.73	48a74812b1bcd49c7167f6eaaf40d8a54d558ca2528d042039a96cc82da10165
252	Male	1	6.75	cd674acf5953fd5d31e030a7c11e881fb4864c423c51eb8a1817171f91affd4d
253	Female	0	41.6	67cb78a5a19bccf2019fcdaa532f1240b17d892062907d3b8b977137a5e50957
254	Female	0	39.01	8a061a50c209e8d5e5f95aa51f1a3c448b29bf556a0c020a2e9bd652d7462f20
255	Female	1	16.99	552de0dd674cb0008bfa936046661e76fdb0b87fc2e6b46c8214cbe30e24c223
256	Female	0	38.33	318c756c3499e14b472281c90c036c0c0f24b38c498161677b1d935aa3688283
257	Male	0	38.88	5e15a5e6628335f34402848761639925383f2462e30c87531b9ef78f7a294b9a
258	Female	0	38.82	c39ea8c9d4cc2560cbc572a88e86c48c3644e62fdc7790f05273c30f3edea7b6
259	Female	0	38.54	761648c1a20450822af970b464a4eac35d932670176cd00b030ceeacf70f26d8
260	Female	0	38.26	4f68db4ab66442e31770bb65e4614a3539079cacca75aeedbd870dff1718f8c3
261	Female	0	38.63	4dcf2c0db301cd34d9333cb7cca7148b7271423e8c501afde70a0c50518b46f6
262	Male	0	37.91	9a637a1935a4ae56e7cd865656bcc9457c1540b1aa7eca563b6b8fd381647acb
263	Male	0	38.07	16915399dac963e30643f1a774745107efdd0dcc461c8de2b7a629eafb17648d
264	Female	0	40.63	c4e1e6d865940d2b481623a4a4a4e726b8e63cd4df7bf5172a0d827dc85214e1
265	Female	1	6.63	5939b975339d254bdb6561b18acd1783692827ed51fb5c107513ab89c0ce6572
266	Male	0	38.42	55a29b9916f5136778bbf6ccc74ec4a4b83f93e0d1d78d83197a0cde0efd10e1
267	Male	0	37.28	955dc5bb46065f50c30884359c78cb636d340ecfb1902410ca5ffa7380261838
268	Male	0	37.25	fb259d640a7c81a6323d5cf01e7a2433891758ad6bb2f2ab26e1459d7bb8b964
269	Female	0	39.92	2d39a5bd2827faa8ef6f1513f8bcb3557e634554ee21aae97c53343c00e95b9d
270	Male	0	38.8	2b44bcd0647fc4e0a0a904014327fff279da8c398c562380252baf85f8c65c59
271	Male	1	6.1	63984af5dbe6f65a7784ac686a460af8098509ca38c8e32ce3f05134cfc6a971
272	Female	0	37.09	f21723ae05ba9aee390de9956b55fc7c3ff9ef50a8191e0c186ab935f1da4c54
273	Female	0	42.35	b7aaeb88dda6eeafd03f5ee866c0eb139f837c8a8bc19ffe8b0b569646d3123a
274	Female	0	41.28	568c8afdf497350f0c3b4fc089f9be2eeda7bf62e76fa49ac826a20c265b26e7
275	Female	0	42.5	2291642e8ba60a6788d35030d3646a5d8e546a7c7d87b351271f9891e8f65d6f
276	Male	0	41.52	330b3a3f26d3ca64a02e2aa543f13e0c2b036946cb200b927ef6116ffe65a879
277	Female	0	41.81	4fc5b5aacfe029d88f02da8959ebf128478fc15e6a081b7dc43638df7a5024af
278	Female	0	42.05	8bc3f9263b2fabeab83bb460b7e851ab1aab9ee828f94d7a6b50b15c94f3d3b3
279	Female	1	7.19	f3314f1537c5fb321aa19aa463207c7bf0cda375c5100fa52dfd85ff4db0c6f5
280	Female	0	38.71	7bf74fe0a5a44e9797af3ac8711cacae9cd999f91ed633b2e7f0a0c8066c9d7d
281	Male	0	37.93	8eda570bea7efeaf0a6d5dbbfcb38cab06de675964e758455cbbd474249ec5df
282	Female	0	38.67	98b0c5f49f8032c5eb05d282a1f0ce166c06c884645f7dce7dce38f41b0a164a
283	Male	0	39.22	52445521a40c1e4a680465c6c6ed4c067a39e6ed362bd38a2cf70ffce86b1438
284	Female	1	19.22	f82ebacb354c591f4bef6434a6acebb329d83dd21cef355860dd282b1e1f46af
285	Female	0	37.59	36b28b295cfb2d4b5866ccc37feefc1fe308df19d5b20d337d508e394a869a78
286	Female	0	38	1c11b4713cfcbd8bfc68358d20de4c4264e1881153fe9f2797071ce8bbfcde2f
287	Male	0	37.41	15b667501ed919d4e7ccb714bc9dacd5f6e5d2ed275b5fa0b5ffba040683f62c
288	Male	0	35.21	4ee4e8b110f5aa57b8d6031fcfbfcc505524af94389bdd873d8dfeef56c38c5b
289	Male	0	36.07	fb1e528930c093827e28b1e082b889b6d73b84d143c29f195f20d7abd264f548
290	Female	0	36.3	1c5af793c058ccff221943b753bd9906f487d039351285091683747f463b381f
291	Female	0	6.09	ff8dc1bc704c1cf4558918987cff18ef828b512808e31caa8e6da911d05ade92
292	Male	1	5.11	2c338a61386320633ad40063b35a48ff135d9c66331aaca81bbf1cd415b65035
293	Female	1	4.9	6462f163c1f524d3388585c602728a479fde15d201f4feb38f0203d91ad65f1a
294	Male	1	36.79	a5676ff7ae6d4ffc344c6912a3200c371536907ed2329b68dcf76bc340a9dbbe
295	Female	1	19.29	eba58f7390c5885038bcb432bf4a515931e2b16b1ac4fcfedc477dffe3fea0f3
296	Female	0	36.39	334dc95caff4e1f397e1fdfdc4cb15aa8bbbcdeb997d7fb08a057ea795b9cb2d
297	Male	0	36.14	36a3cfc332446bb945bc5edeee63d537f77e8b54bd03b3bbe49cc80372da2bf8
298	Male	0	36.06	a1802bd38f2e9edb84ebf6d6c233ceb78591efa033519c2bb1166df71ef17890
299	Female	0	36.91	675d5714421cce557b8cc069e8d91f60300e2e8a82fdc1fe6a26ed57103984fa
300	Male	1	7.45	9720c3c173ed5bb64dd41a378206e8ec19daef269bc5138c60b8dc573a1a9698
301	Female	1	5.93	dafa829857c4733833167a5cd8ed6ae42925770841322e64889d239ded0aac64
302	Female	1	12.94	1e5736a60718de649507d2043051c57949df9955501b4a498fc6fc977ed3c884
303	Female	1	6.38	c9213a18f409e17e4c33bd6536332ba3cb766ea092f4d4199e909a7eb8f2b033
304	Male	1	6.37	29f1c9cf3d5af715e36db8a0fa2685197df8374a017ee1ded708d142012dcc37
305	Male	0	13.86	ddf9fcb1767a4e64c29fec5dafacf1959a2b3cbdc398bd576dfe33cb10f3927a
306	Male	0	37.13	3ea86cad1aa0e75728e96f14e589a5ed752b13d681c65f20856eac5bc87fc6a2
307	Male	0	35.89	0d0c5b87a9123d42f51057be9fadfe8d6745e84dce283aa94872ec5db82200f0
308	Male	0	16.49	99157c7186369cad940958fa223df0b5c5fb4eef1cce377a9592da8992b038fb
309	Female	0	11.88	560bc73747ce538e3aa208c5bf9301ea17988b59be0c5c5bf6d38f4b251aa080
310	Male	0	36.85	3a72e20734bd1c5bf4a15789a6f157ee45d4b92cab19250646c5433417cc3ee2
311	Female	0	36.05	c03f08c24b9e3d7ee98d5d7c6d966d6e7b7fb868088ab8719d41476b8b976999
312	Female	1	15.82	3fb54f4d6a334404aebe314f836ab9d5a44e735d1bfdc798043238f8bdf93669
313	Male	0	38.77	4df6738975b9a3f6ed3ac3b1783770f7630381bba341c43880f8b0f8c2111c42
314	Male	0	37.87	00a3b9f1ed90ad06038609b05ce030db1501663d25c99956f56842f69d014b03
315	Male	1	7.46	0b28fc28b7ac8a497e4f2191c3662c817b8894abb525d467b03aa74d711bdf58
316	Female	1	9.5	1662c5c164278eb5c1db5c960299fc7877bdf498c78ebdd07700ea5475b38d7a
317	Male	1	12.62	ff57d039335f031184d5d1625ceb0b584b3514991696a6015ef199c0119d4fac
318	Male	0	38	cfa54f6430c4b4d4d9ab8143981772064054dc25acca76bcf2056cee1d947534
319	Male	0	37.67	e7d1cd372797c66bfe70fa135ac1cd7d0c0a22493d847cdb50e242bad3f13347
320	Male	0	36.94	6cf1cb00ed694f34b6123c2ae16b488ce3f68d6017814940c89441d3a429559b
321	Female	0	36.22	381d435e425f7d2aad5b75833a4049c973e6e41ca7cbd2cc8f3e06725f7084eb
322	Female	0	37.97	9d4ce67b4bcd6c4e7ed4a6f2706400d97cdc676f01282df16e871df6e2773fe6
323	Female	0	37.08	c19969b1511622704bcf8fe0a296123277e02aa7ae658e6ac99f62fe6eeacf8c
324	Male	1	15.34	4815553f13f5939b8f73789fe50a906392905dfb733c0f2ddf775536288f0429
325	Female	0	42.86	57ed1b7aef87dfcf2a09b1f04e2f705e1ada2f57ab95cbea580ed947bb868103
326	Male	0	41.65	0ec1721a95c4f0e0b9fd37cc8e52fb84625db4548faf1ce18dbd9fef1ef6c43d
327	Male	1	36.08	6d856204155bdfffa1b8f6569ea5147d45d7fb8ca6af2041ae1b6a80fd2a4e2c
328	Female	0	39.77	5ffe4f4c72baf179a40704b20e6e6274045ac554d74f8b987a59516083c55efd
329	Male	0	24.08	a5d71f3e16baab5243ea3f4f3fa4589784082c7f59d7c9769a2281a88a986fde
330	Male	0	40.05	48a0986bec359922cee8d29b65ac49082b022a7a50c07cd28d3e7aed218cd98d
331	Female	0	42.65	60c32ade8d0815e68adf9bf9d44ce8d4eddd04734d6cd04d017eeb8b97922a09
332	Male	0	41.85	bfb583b8f3a14d2f924ff6109363f72788e5fd4aaeaac312734a1d7ccac638d6
333	Female	0	42.91	81bed1b068041ee6fa81ec670c2f08e3b0685e0d4b85718adab3aaab02b4af4d
334	Female	0	43.07	f17d2e498e88fef283a12871318db40879959e64feea90a41b0a59c3fa031531
335	Female	0	43.01	919f7c8e161d552b4d2651d87a196cb3f41950f44cd08789e3f3b3474b13485d
336	Female	0	37.95	ef1834b621225bae0eb950df8ec49dab7be429d103b2820a38f850124d240934
337	Female	0	39.41	fec9d8f2110a018711249849a3f544f55d2c63ede98de5e0f0eb8c44844bb6ed
338	Male	0	39.08	afefa0244be21bdb5e4661d873421e17ae19330470c1e63cee8250daa55cece5
339	Female	1	4.45	60f755004d4091e438736ee48ee911a3c7d61b79bba5b7a4840087b0d70a55f6
340	Female	1	5.04	f55c06a381162e923f2124f377d5816af58830743c7fec6919074e72d532bd9f
341	Female	0	36.81	6cf436d2b678ce33cd8533091ad10b01d1c932287542c98b43b5ef586ed2beca
342	Female	0	36.57	c52e0c47e72236a96cec9d16dd19ae2e7f61b57fa4699f936438ccd20f541493
343	Female	1	5.1	7871c6dab02d1096e53273462feacd49881ec655c0fafed8890f77d17999fbe9
344	Male	0	34.95	48d14d162b5899035ba8f30518d79fb90473da30dd57f5cfc641033a362d75aa
345	Female	0	35.48	8246c576fdd67c9a53c13a4c8cc1d2670978513f47a315421b79e1da3568db77
346	Male	1	22.5	3c6300b60fbe92205b4c8ed3c90102d894f361434a5eb6648e28749a1bdb0a89
347	Female	0	41.77	dfe9db2163969f3fc0fe36cce7862beed78fdf8c4775a6a9aef4f205857e103a
348	Male	0	35.69	562c622e9dd57816847fc4704a1c6d442aaf46f6ad3a6c1d3b11100cb604281c
349	Male	1	4.75	6416913d7864c9f16468b1c7038e9f39951c2bc24f4b0d62f7135cbb4dae6e89
350	Female	0	36.32	f251e0493dfb65fcdbfa14b15a9b1f0e7fc49083d0e7b75e9869804ae0e6145d
351	Male	1	5.42	5ac8fa9efdd6bd0208b537b9f7b5af9200e42c902a1a8319c2e2ddf4aafc0222
352	Female	1	4.47	8eebe30ed5a45ec625c60e59e0c65cbd526a066dc859e7c0bf8cfe47abb30ffe
353	Male	0	36.49	a8d7ac511bdb60af083285a9c3c350cb5df8f7f15a199894657c953234fedd97
354	Male	1	12.04	1b4039210a061f46785255d3a0d0898e9dbe5ffe32758e3e23dea4cde5465d79
355	Female	1	7.17	d1dee7094f401d572e89d9c443cdb42826feac7a657242022cc4665c734e7173
356	Male	0	12.55	875148cbc8b3a75e454a61640825b92724e85147886e286b270b866fdba76b8f
357	Male	1	5.3	ba4f038f3077a3724d92b54e4421eaa7067af5a52464d37b22efe7225115d0fd
358	Female	0	36.87	3b28a59fdec3d2d0ef37a173ccc8b117ffedffec8676f5e18a6fac75bf9750b6
359	Male	1	4.85	88a25382afff9b4d1f89f6c5b66a1ae72c478da5d926e97c2e8919a4aab338f4
360	Female	0	35.95	889d5ce75b8a96e7fbd97333710d5d7320e7b7c45a7f1e0de3066734e654cdc8
361	Male	0	36.27	c977f1a5e1f7d142fabffd86c17e5e6c9f35a87cc269ed55ae83e4771e70a290
362	Male	1	3.99	d6ebbe835a65fa6060ad0612e35f3a83c958305594604d486eb17938aa6d9ee7
363	Male	0	35.74	760f2d1e0d7e4fd891314669c41799005f0edbbac2fa51bdbea87e1c5ea331cf
364	Male	0	36.93	97dacc3be21b4f309d4ef79d9e58ea08f9001fdafba17027d4c84ff2425e7228
365	Male	0	8.26	603dde1882ca7dbe1e10ecd080e21887817429a6c8eea6f855eb0e211d95defe
366	Female	0	8.62	0a4e326db0daf1f4182e7fa76371e15a0b8846a9bf4ba5888194fcf6b5733d9e
367	Female	0	35.22	8648bf69417e2cce575c36725ef600bb92262e30123cea6af4ca849ee019cd38
368	Female	0	8.11	8d855e92193cf075f199842bdb34fa39af5946d375d76e290a51e93153c1dab1
369	Female	0	37.7	c113df07368dc58fc2579b779966d9370a94247c003d6ba82e430744e196e666
370	Male	0	37.5	7397a50bc483b61402772883c78fd6ff9e0a5bf044a424935600fc26d501d56e
371	Male	0	37.54	119dc32fa6edd3ec6b6c5d266de058671eefd66b18b48fcd7ffd0c111f960125
372	Female	0	35.34	98c1ac80f954132fb7652bf95694565e9a2fc3976161120fd7084ddc8d8ef636
373	Male	0	36.18	bd83eec0e71f2dcc674282b294f6c5299b8372d6a7402f055f55e027c859a09a
374	Male	0	35	8887c1924b3415674eb5d3bbcdd3cc5fd75330c63c8912ac9b4c01b331a4de11
375	Male	0	35.33	130ebac5185b6930e39b40109192e127cce9cd0d86694f0c6cbff174143b7d8b
376	Male	0	34.32	dc9cc775d5b1fac97076c7a1a455aa28acdeb689395b714ec417a611bcd7160c
377	Female	0	35.92	c51e60fb5ad8ecef4984f86c80c1506e87a5d999609c367d4a7bdea77bfcf87d
378	Male	1	21.7	5caca4929ec8d35a0d3a61950762110e2021883472fe136efd7498040dfde484
379	Male	0	35.24	ca127b2ed974aaaf0bcaa7b3123ee224a4f4b238783804911e7d4f04962615b4
380	Female	1	13.86	fe88bb6e96890d329b2f0a5fe365f9be27c092308a9a4eb6df2853c5feb5148a
381	Male	1	17.71	8692e2eda85382aa92d1b39686bc1bc5ff150401ac280475187c5ac71e3e9f48
382	Female	0	36.32	9a95f6d668e560d2fa20adaaaa3133b11c15774359a0eaa49751b27bbc99b15b
383	Male	0	37.27	d2106b3fefe6bd3335b5dff6b21ef249a5304fd09e308308309dfa467e3557fe
384	Female	0	38.34	0866bce5171d0cd54953a869861da4dfee993badeda68ece3c3ebae342b42e8d
385	Male	1	14.56	b2916d1cefd6ee906f2d1754f7d95eb2d5ed9a82c40bb754923218cea671c9d1
386	Female	0	36.31	90efa7e1de9489c542a00a91e9cd3bec94f9f9c17555fa77df4ef2f8b6edd96d
387	Female	0	42.32	3e95fd9e32f36ec63051fdb1e33a4e90ffdf095e35d40c38f960f32845c3234d
388	Female	1	28.98	7dd226804c27f7b1f24e326e7b82acdc62073e53717d0c1954dc3dfb971d2768
389	Female	1	25.77	f721f1a0b62be28f6f64144d34bdb31e210719292b11e42b78cf2041a381ad83
390	Female	0	43.68	32d4a95401b5312ba1c42196353533492d7ff4a51825a8897fe396c07542c655
391	Male	1	19.68	bbc4c67029ef4594fedd1bb377f3599ae6ee60eb902e002378a2664f61caf993
392	Male	1	12.55	60a64ded84da419f8b43cfea6b730a9a9b6b9a3bdd23a7eb0e2399455e696ac5
393	Male	0	7.3	b7d7ac2167326438e7a54217b43c9696ff0e803be74e9596629ac878074e89df
394	Female	0	6.77	705aa03b1e19effbeb9a673664c2bab07c03b809ae8c0f7b3a6b40064939979e
395	Male	0	35.12	80603a7270f79ee94648f14ba2896a4ef82c41bc33adcd2b217888c733e8c446
396	Female	0	20.43	c9a735a31eb1735ec5eb4cde800c445cf9ecd077babe82512132010b22eec40e
397	Male	0	38.46	7dc45a7b7d812a82ffb4d016f1feb52d24eb39dcd2138b3656055c33df80ca37
398	Female	1	22.94	4c1205b76859a794c05f69777d5d4174457fa15d21944ae09f2f3cac0a943a18
399	Male	1	25.6	bccb67251633b062d775b132fbfab924cdb8d9ed003fccc608aa06c61a5cde15
400	Female	0	34.28	854a695f9ecfb2df27771606be07e44eba60b778317cc02aaabd0feefac46010
401	Female	0	34.51	cc72553ddca545a0a3efa024a83cac8470773f91128c93ad0f738fd625f430de
402	Male	0	34.57	41be9e6d254b72c5af47c308922e72182b43fab2f0b6d5e8754fe21c04dbc0e4
403	Female	1	7.32	903c52a42b22a8cc1b6285547b7db8b51f23109d26a4e3a326fab5018fa2cfa3
404	Male	0	34.21	e7810b16a0c323147e253bcc476b383324493ca9b0bcc0bfe508a93db6c144f8
405	Male	0	35.26	ba3e721d2974b361c2261a0c492fc7760a6249a25ecf3cf23bc8a10906a8a3b4
406	Female	0	34.96	5e2a94b26d6b63c277f414548241a3fd72b3a9fabd30c6e511c9628391a330ac
407	Male	1	4.84	5c9341a2ba7ade94dfbe7d459eefc6ba3488bb90c477323f36065261ef78e07c
408	Female	1	7.87	de4123c73493f7eed899f612411e7c490d99a5530b378499e8b1cfa325fff75c
409	Female	0	7.44	7f76209bfa85ea9f803a9db79370126c661a0f2e1e7b490bb97eb5cca0b181ce
410	Female	0	7.22	b2d53d9c0dd84719517cae177b2ee9a7875fce93828eb44a66186c22aceb00d5
411	Female	0	7.41	68fccbd005c873c6ed012f5c91e1a54b3c67228496ce02d1b47b8e3dd819228a
412	Female	1	5.79	e2088e229e3928245a9a554922dd4ea6000e26ce1a0b8b6604058a77974724d9
413	Male	0	33.66	bfb99a529f4d64c60050cc5123c1ce9c0a2263f05843503b8feecd37c1b1d848
414	Female	0	35.18	66c7a7376c6d5a30102d01ab88eb96bd7993ecf7a578a86a723cee59e6bc689e
415	Female	0	35.15	ab996b01a6eeb22998375e7175296d7bd69fa270d08f4cb7007ab51f13a21b79
416	Male	1	28.4	83fbf1722b5c2580ef2c0655b1cb21df34f635dec172d795a3b4d6ef1287998d
417	Male	1	15.56	932e293ef56bc1dc05392dc439a54062a25d7d5b9000edb3652de8589575312e
418	Female	0	35.32	fbb5d62637bdec9824c388f2e5e075448b906e0e37d18fca573e6ad6f235f4a2
419	Female	0	0	1122a3b7ea7768dfbcd22d26e5f2d73f516675debd43c372ddc75db5f56ce0c3
420	Female	0	36.27	75763ac39651c1085b69019447e7383596d10e157dbe49c16a15773bb9d1ac2f
421	Female	0	34.56	a1c9361e947ae70f7054226cd3eb777bc7aa2590ee849d8592e8cf1859bf90d3
422	Male	0	34.69	850422b36e5cf298e504a32491e6c967c6a27cf115f8d696c17722547e190642
423	Male	1	17.11	12faf60f658e8455e05586ec38fb86d2fd252650bde881dc2a1b8f6f5d036349
424	Female	1	10.34	0cfdef0a03013df47e0ea580476f17af0f4edba3966e9f2a6421558dec616fa3
425	Female	0	9.46	8498d8f63167d173a3c39492ff7ea6d39d49c55a1c3f5a3eb3eafa7877285a03
426	Female	0	37.09	5185e3db2262237fc64f8fe147fd99bc161ee39935c10ba5a9d02290cae3c6da
427	Male	0	34.41	60bc5854b3921d0dab2eedca1670b593974d47fca666e5de9ef0cf2f4364124a
428	Male	0	33.91	ea9807149d7d23665aa6847d923ff92a9ec2ee51d1ce07f8d924e3e3e014d0b5
429	Male	0	37.11	ac81ca313f9fe7ca43f6b07e51f99bc1183b6d5835793d40f9853ce99462137d
430	Male	1	15.21	af94189d7360a8c414fccf39f429643e61ea6b08e7eb9c73379ea365d0a15a38
431	Male	0	33.71	b753b3acb2e6866b4df2842a7a29420244e10a4754b5c99a6c02865de6f82816
432	Male	0	33.8	cb8b35424b3ded66de8abf3eef1533ef7c09df50e9636ccac93e444ebc059291
433	Male	0	33.71	96429b59d5bfe1d91d5302866e1fb576ddb74470eee2b9b13bf7e87e4bb3b1e2
434	Male	0	34.38	34fc86750a2c6b5fe3fc2982e0df7b3eb2aa2552b45a548750c80b8a06d4a1f7
435	Female	1	8.12	7110b3879ac757e5b4ab9797568ae3e6692bcdec0822a03729a6b20e646eb539
436	Male	0	34.26	9ce0e0c2a4e783b13d9a9514f09480d965e95456d0243649a94a1512a9b075c4
437	Female	0	33.82	980e1826646f6c2cef1a0a7a830d0a8b198b0129488c3018f9e759e4f593c549
438	Male	0	8.24	522ded53bd5f481523c896e40429937a99ae9459e6f46042a8f88ccaa233ffe5
439	Male	0	34.7	e9b5a02e3ae0d5d66e77b78ac5f810478f7c93a6501dda0fcc7f0c1aa6261b45
440	Female	0	8.03	a11be891cb6a2f476e27ccab4af36dc697674b385aeed191e01ce2f522bfb63a
441	Male	1	6.06	ceb6234628fa330dffc22a3a9bf5b89a878636b5061d045ce72c3c611b40ccf6
442	Male	0	33.38	1688ccdcfc486d7ec8864a57ed47c949d56fe22e883c8b7f2c9a2bbdb288c3aa
443	Male	0	32.81	eff8cc7b359b3bf69d49fc13b010fb24aac4ac19b752ed74afed98b055457a07
444	Male	1	13.31	f6bb2145a2bcc62728a049a3b358e3838e376ca58b4ae79f6078546c78aad208
445	Male	0	33.67	3884449f555fbef12f6429439f6619584aec24bfd6724d630526b1e9f1f5ee43
446	Male	0	33.19	411fc33ba996346ac94917ccc9844c2093b376e3820f13561a9dbb1f9d57b6e1
447	Female	0	8.61	4f91326dda7fd4e5490af72244ae958082aafeb76e73e1087772c955667534a8
448	Female	0	8	0a7fdef7b34174da56f85094db28a8cf0c3c4af9f15a147bef8430acaa66d155
449	Female	1	6.48	464eecbb621035c4c23b8e0d8dd38576466ed719a06f47e73af8729a288da401
450	Female	0	33.46	4948805ef5a4bbbd2b8002d41b3fc0ade9cbb1afe225c1525b628721160f2629
451	Female	0	8.2	fa3d81a57099b4f7108e5bcf775fb0fe0ac41ee6c34a75408d4d448f74c669f5
452	Female	0	8.31	e8886b36557d57feb5eb5fecdfcd11b0d446e532689e5b9095489b39fc0d40fd
453	Male	0	8.79	43f880e5b8ebb5cc52b126682e396e35c897273e6918aff103bd37ecb4518436
454	Male	0	0	e25abcd52494b916040ddd67d2f31ff2c6788fae2664124622c7444068ae3b23
455	Female	0	32.86	2806c78fef3478deb46b4f7eac1e271c948553769b44096fd7744e57cd270faa
456	Male	1	9.47	a36516bb6b1d3a4c1050934a1b8b48cac69d9ee2d7461d2d86a3306791993767
457	Male	0	34.14	91ceaa0870eb41b82462e8b64c07cdd556f638cf49d43313d3c394696ebe4a08
458	Male	0	36.34	74a685357bf092ea9857a37502d4e5b45b16833d0733bae33673f1141340a620
459	Male	0	33.73	5dd02d250dc89f9dbe3090880f97580ee4365c42bbb7d4e77df7ecf9f817b2f8
460	Female	0	8.6	25128e1050c536c89f661d4a0facf940e9307c527770d45786474d2dd1163eb8
461	Female	0	8.45	882492ad58a20cec9421c88f45474577955777cd0ab8711722aa94fd37ea9a59
462	Female	0	33.78	a7d091ca73099b24dcc460c769cf496ccb77232418a8672bd16e368b93d2ebe7
463	Female	0	33.5	3b1b7ea58027cab2e76edebb45193b380f5541ab24291b6fe82c8025109f6fd3
464	Male	0	33.32	0298179e291936ea5ed2ddb612b76e9e1710665c20937ce34edae3be80791822
465	Male	1	6.25	922e4de8b0c26efd80702bb3907a7473b613d3d39485f227a9baa6a05ff0ca6d
466	Male	1	5.78	98e455112242d3b68541160e747900b20113250d4dcfdb6885809c4ed4326bdd
467	Female	0	33.62	26a5e981a86c86bed626926d3c125fbf3185e2372b727c9a0eada16f4f506d4a
468	Female	0	33.78	d8f51831acf2ff9cf9d9c1ffd0fe4fb30b5d846c99f6d12bb4e925d2fe1166ec
469	Male	0	34.93	caf156f793bd8efdd5ef1b37ae0f89b6fd6ae7a812901f173e05cc3dd28db3ac
470	Male	0	34.91	f834530c60e0a6110b429b9ebe97c605b04949c3c613ef6deed13bc7a3933864
471	Female	0	8.41	b0a0baa48e5effb0b1e54f089279aa527042e67f8c64cacf0bd420fe1a4f00f2
472	Female	0	34.9	49ea8c7e755b157d2a4e6eac1dd299b6fb424b2dcbaae899373a56a6ec1a9c21
473	Female	0	35.47	e89d306497a39a94cbda527dc80e0417351b432abb0bf3d6614c0f7ff9d5587f
474	Male	0	33.06	3c2f0334b26d2ffcb3f57bebd0cdca26a5a7f2593cc8e872ca7c33f8cbceede0
475	Female	1	19.09	8789a937b65d3c5289956e33d35be3279944e0bfa259995a3734a244e6a5c6cd
476	Male	0	35.08	657c6c87441a02d282df6ff4d7270b0b6a100f00b76ed90687b76331e76f213e
477	Male	0	34.26	1745f1bbac8069e80f1bdac318a77b7c92e33d2b7fb32d85bc97d622e56305e2
478	Female	0	34.99	bbf51d46ab3f33fd974a72a03bf57765a81f36eb0058deceeb8925aa7770e40c
479	Male	1	11.98	ecfaed9f3c5e1a90d661f811839d6c331a27bbad7e8380f083041d712e7d0c2e
480	Male	0	30.46	8ab99d0456817f9df8d6aef9fd79383f21598e4763b782d2372d00ac6e4ecd40
481	Female	0	9.57	9cb8a5d46ebfb896358e46d554ef53b5acd1240760f688fbb753721a86bca473
482	Male	0	35	1f61665d6e662c8d2d263431b3177ae9d31c235ffeffa1c23ae7b8a3bc6275c9
483	Female	0	35	b8e3852c62cf289064c4969d25624956605cb88d7ecbc3b88a829755cb2feb56
484	Male	0	34.97	42bbb25a298ee3bf3cc16e6e1e38a2663f7216e7e8add04a31d859ff00412563
485	Male	0	34.58	a1533984b899252f7b6819a4a3aedaf598ae9ae58f9cfdfbb7dda8386b0bbfbb
486	Male	0	34.98	53dbb166d7e89bc35347eadd30ba18269356fae34b67e6c8b578e86a550b290b
487	Female	1	7.34	0c25a42b4025bfdfc0a63c6e0a9fe72f9966f6bc4724478005b8ae8eb2dd1ac9
488	Female	0	33.27	59f00b9b636f678cacd90b2b96c2cbc3c641c71f29c4ab73b135de6ce706082e
489	Male	0	33.55	de2878e420a7b67575c63fede0a7cb14b6ccac0093075cadc2f168965c666ba9
490	Female	0	36.26	3f66c34de7bc5ea17554d01cfec9d370f68e5de3f50e59685cf056f24fa2dede
491	Female	0	8.82	e8fd4c02d0f671c91743f3a6482c2a89fae56f0138bca4a3da4633c8bfce2003
492	Male	0	32.63	ff226f0d8a1b150a470cdb0b3d4adc956ac250ae94d3d86c2bdfd2f31e21d3ca
493	Female	0	32.1	b449cd993b808454a0677113b7fe7dadd61984daa1543f2cca5367c8cd17c28e
494	Female	0	33.69	67bc19892dfd5e33d1974ba7eba946f34d212e5310c4e4dace887c854d4e2510
495	Female	0	9.33	c9a832856814b8595cae04ddb1c579b181f23b54488cf4517e62dbdc2245a7e4
496	Female	1	15.85	4dafa8b4d599f4d99726e1fb57711de6ed38637b4fb0534f670a5724048e71bb
497	Female	0	8.3	7aab0491f5ff2926aa00329f5d944ff9e01fdd0e787f0d99e86384cba43636ac
498	Male	0	34.75	acb926be5fed3ef435dab829c063902f411cb2c7a19d133a91eb153933c3eab8
499	Male	0	34.82	8b919ec1f3d23e0ebbdaced53ee5696fc77dcc66ea4ebfddc8cbc2fbb882eeb4
500	Male	0	34	4eaf11190cfe5bfa15a10a3730ca5f6a119e9e272309ada1165ea385d524c541
501	Female	0	34.86	511001dce7062b176de7e05787aae63a544e70d1f7ae4ae52621cdcb8da66486
502	Female	0	34.44	1f69fd45ecd188045e11d3d9a5d3186b3408dfde6649a8a3dea523e2d5118028
503	Male	0	35.55	1bf7fe349ad480daca1018452c15a50add9e8f12bac27498a8598848be4b3f36
504	Male	0	35.51	28ee35eb2482421b87dc29b5ae39248acb917447d6747fd78879639f2589da9c
505	Female	1	32.77	4c97d410446337bd9fa0971a6a1dc90f5ce67413509f0163cc9d530f8182055a
506	Female	0	35.45	5ebf7394bc7bc60003ffb4434f491ada12e0849d6f269404885367c7401ea7a4
507	Female	0	35.23	508ebdd865705b7cedfd332f71db03d74f39d8815c78a25b08967cdd6ae63a24
508	Female	0	32.64	2566bfee05843e65fce3234c0d797a06ca4a7dfe7e21617ba2f3630191011f0d
509	Male	0	32.64	b7ceca2ff6bd3b0e90cd11bf5a5ced08c03f438196b8bcb243657c1d3420a864
510	Female	0	7.12	5d4fc74a6f00a24a62681a558bdfc78fb6747f7e5c0a885c13eb9011cf9ca2e1
511	Female	0	9.79	95fd29fc6dfa8cfe39b970e9d374bbbbf044326afb1ab36aee19be663fd64b44
512	Male	0	33.06	ee020da948e9062f6aa9de21d5f85560da6010c0ec3a83967d925516a0e61683
513	Female	1	9.86	5b61db3fada6fbc72d1646007179ed955aedd71dd96fc6517ba8545f5ab418ef
514	Female	0	9.96	2da1abb4704eaaaa47e391db68324b1a440c3b562394cec5493abbdab3cd2809
515	Male	1	9.17	984c26203b7c0bc02cfe80104db677bf56d270d3557c9a9be04ca6f418856382
516	Female	0	33.54	d4fa0e6f8618ad4be40ee3770d8d75b0d6ab930b4eb9196e44cd2bb32d8e9c5a
517	Male	1	5.94	2e12bd85bde8a661f455b44404651a873ac886f28c743d9438ab0d5820a70199
518	Female	0	32.21	40fdecd8024d476f9d90030d5f14fb8c520e57c835ab484ec7825c3b12b8871e
519	Male	1	24.44	689a20454db21faa9fabbe3c1ad3859a85def634770ea7997e7d0996aa2745dd
520	Male	0	32.17	422946f72181e5803103d6ef64c0df7b7a9d2085f16a26fd3557c7831f6780d5
521	Female	1	4.76	7b9aef3e3d45550cd15fb078986e844e4a71be4f60a9a5758ebd044c24d7edeb
522	Male	0	31.92	7707676acb1d2fced50b1cb44506b0dfbdef43983fe656843aec1a583b018bbc
523	Female	1	25.98	7c328506c42a16ce41aa52c0ec11f956e8ae29b4e539473cabf177b5e376dc1b
524	Female	0	32.02	85792c5576867d6fb384de8affba6c684bafa81d525b57b54a3742a142784c4e
525	Female	0	6.78	c42473979f87a34c669b6ae7be7d35c66278d258bd9b7229c8b9b32bac53364b
526	Male	0	34.43	6b05396f07e5a327c5cb6a58850ee79053822d34a04166c84643825e45b53be7
527	Female	0	34.21	b2cc0a782f1dc04835f71764f19eeb97588915e10445f7fcf0440adb42d709d9
528	Female	0	30.37	41c916e08a20303eb0f0d3d3507c7827f79e78302dc0e257cc79ebc4c453bc7e
529	Male	1	7.61	9b7d7e7897d0f8b24ad2aae6e01421bf63f406afd5bf1b65ccf5f8dffaa255d8
530	Female	0	33.51	45e0eac82771c543e29d0a27c8127785de15ee0cb1999b17780ce46ec09b2c03
531	Male	1	32.77	30d187ae0d3ca2708779b90a41835dff2e7e7940215337c1bb8f8a17a7ca8322
532	Male	0	33.83	3c96af342978171704bd22c433536effffdf923731ee82139800429235d89352
533	Male	0	33.32	9f4bce25e5340f4e10901a3e9fcadba450ecd41b08ea524a289329a533d05d73
534	Female	1	5.67	72787d89a1e303960dce96b032e2e1c288424b37dea86e6447a8c09a1271d057
535	Female	0	33.83	40de9a1d085d8b2d8bddcb620056a92b8a61b412669bb071d335f120967db2bd
536	Male	0	32.86	001a87cfe047c13f8f15e2a917c76df0ee70083a081516dfb01d751a310245a7
537	Male	0	32.84	563b31646c1edcacbcde966fbcd250d3716531840791985d63a1d3a425a68708
538	Female	0	32.53	f951536f1385bfb6192f0dcb967deee0413b294b96be827c4d5edaf7fd4f7905
539	Female	0	32.49	583826c06388ad754a462fd7b8edcec66a7ea0e8e23117f57cc5bd25fe3801a3
540	Female	0	32.51	79ac29ec44858b0cfa3f7100583e868664be7038b488d02ac5c56598769b1ec6
541	Male	0	32.22	20e02f9f8ebee37c4b6543b2455017cf09271aca16b83e3f6e2ccde411a2244b
542	Male	0	32.62	5751c37ea38d363546316fd7a825433c126749bb6e408427f7971062fb693e8a
543	Male	0	32.04	9ad96685ecb91818e9c05f357b7a3893a7325aad6da98b972bd2e82c6a388072
544	Male	0	31.57	2a3e74fdc1763dad867633fef8a093d956e5f9fb2494924de7cd090a839f6c8c
545	Male	0	32.97	1e6bad42fb436b219f09a3695e859827877d915de51fa65597da9fad981d487b
546	Female	0	32.49	6e81329b056766ad3f2224eaa08a01fa3977c267bf7a7886a566caf1fa69a701
547	Male	0	32.6	bc781f5af4940e72ede388aa9959c099a8847c641d7527a7fa3780cbbd92f16e
548	Male	0	32.57	8decdba1d2fe83b45f60f5147ac566d113e669feee1e32fb49a5a71145db81c0
549	Male	0	30.96	dc4d37ccd164957943dde5f69830245b2db177b616ab6a46fd0677154d88982b
550	Male	1	24.54	413f0e1ad9f2d209051bd82ad9786ee8a92e294e8ed5f116935bde37b26b88ee
551	Female	0	31.43	ca65487e20b5292c792c04b28fa1736e3e7977e135ca6ea76e49a3d87a7da06c
552	Female	0	34.01	c44d3bf33e4b531d5a6e7976ab8985b0e45217b615e97becbf03fb9260178771
553	Male	0	35.19	82986e7c4e28860c78004eaeab8287ff9ff651e78f1feb779214d08dd892e1ef
554	Male	1	16.58	4c25884e7fba547b6a0d291814f56aaa2cb7f5dca6cfb0469e42fe03ac3b8fe2
555	Male	1	26.45	8cabf412879dba3633ddffa0a54cc142e191863c86388c28c54ad5fc93b9187a
556	Female	0	31.96	3749d8b631a74848266188a094d185426db06c537eccc422f2348e57b69fd95d
557	Female	1	14.23	104603dde2f13bb3b88420903a34ad6e8fd66b7857c5a5d669fe3340ceef13f8
558	Female	1	5.57	076502f60fccf771b15b9343d9e4a41b779cd915041a4596c9f032170894e5a5
559	Male	0	31.99	efddf2a59c8cb04e5d99ef05b65a247ed64b5c315d44044ae006b63a093d246c
560	Male	0	32.91	bbcd60343162edb07ef8ac1bcb57273b727ec3ac7c25a4eb5b58ead5862f3f8a
561	Male	0	32.81	35e3e56316fadf80760630faaf7904d6c57a74b908615332d537b3b274c8b916
562	Male	0	31.87	f6d326d6da463b514d4df03493b2e782cb98be559957e95d4ba1c937a3cbef46
563	Female	0	30.97	c290140b6fa2b968d9e81af2952efde76eff80d077a9ffddc1fdb477930ee61e
564	Female	0	39.92	5fd83d137f6d837181fc33ff3783a3e0f3d869ea3eae720b013032a642363e57
565	Female	0	38.74	78607bf3d80100df9f11c8aaeae3ac6b7dc59f11ad021545e5898d61968bd7e0
566	Female	0	39.53	adf68273d7011149beb3436db993135b89721626ba88af63f37436d7fd228018
567	Female	0	6.25	75700c66a6fc605f93d5586b59f9303ccaebbca62a49693564ffffbbe7fba1c4
568	Female	0	31.66	8f3fb5410a3ea27af331915d7f873179dc1cb1fd0a2c4126a1490dc2435ac461
569	Female	1	5.99	dd919fa8051639d2840b24aaf4b956849a5afaf1b88b7c30a43ac3a2903e62da
570	Female	0	32.39	40fed5955bcf5aecda67e5e8d036df18339d63f60f63937e85b3ceb043c5ab81
571	Male	1	5.32	b90ecc32d8b01f149d1b853ddbcdb494a03486160e61f655d4635aa0e578b3f9
572	Female	0	6.55	68b5178592fb231572fdcb752d7b61182a6611808fad1cca98813bf313ccff50
573	Female	0	32.97	d6e317d39c452f8590fe8fc3816c16837101d135a74b6c35d331934c2cbffe7d
574	Female	0	32.47	16ef04ffe545a7853106e76ce647940e45c80d442a0a3d48cd4bf0f0b021840e
575	Male	1	15.13	c733d81e57ff2b458dff450e180152f2f1f6a8e85ab691ae28ef8672fcdf2d2f
576	Male	0	31.7	7f1ae70b866daf28ea607583c4d052eda21281cbe12dc78aa1f87583a14f616a
577	Male	1	5.85	b740129afddce3c94e200efd6a987e9f2ca3b89adc5b6b8a3f9c7169f397d6c1
578	Female	1	24.71	90fe7812b65680510ad000e98f5dfe9b278b7284824c81e69ceaa1cf6cd31921
579	Male	0	31.23	8f7154b4ba6959ba85d479bc4e65b3a83e7f0bebfe4d74394c2cce98f2f55c0b
580	Male	1	30.44	485bb52f131fa03618ab98ce4f167be8762fe60e8a6daef4cc901a743a5e121d
581	Male	0	31.97	ceb4744e5de347ea875d44af014f806dbc9e25beec076a50c08a0018a4bfd652
582	Female	0	32.03	383fb40439b4f8daf1b9884b11277820768c68c81967765ac0dafd017039c7b3
583	Female	0	32.99	a2ed4b6f5c27306862659f571f6a697ba65ced48d65ea4bbb25e7a4880a867e7
584	Male	1	26.23	ec19daca5594f5ac880a7e899df1a5293d72f10200b655a464d436b969dcc6fd
585	Female	0	32.46	e1d1f3273651fbc474a15985f374e7feafb4a93c90f3989d43b42c9de9100407
586	Male	0	32.19	a484f9a9b7e6fbdd4d39fcaf57fa21d903fab75c9c7966a3ca214a05df142a17
587	Male	0	32.33	4da0797f52578610ba4445e8ab710d5a0589910b860f80eb41c8496197b5ce57
588	Male	0	31.88	7263cc5cfb4038b85c0db802393bc4a54c38c47802980b4c32e9403f0d22bf69
589	Male	0	32.07	27b3dc939d0f66cfbbcbfffeb105121b4e07a154e3ceef7e31f1b6f71d844e1f
590	Female	0	6.74	9c1c6ffae12657165ec5988392a16e7e3ee7d4ba83631771807237ce162ffd66
591	Female	0	31.88	c360453aa4dade535d5a3bcd80f6895fc5adf683c021f4f5de8a143ac569219e
592	Female	0	5.98	e076567f205efcd4bff284cb574122160ee7c0691031972454e6c07fb7eff0ad
593	Female	0	6.24	29f1a8bb6a6a16c27a514a710930f52a9eb70c21a1d19b98ea9d7611929e16c7
594	Male	0	31.89	346fa01174c3cbd665bad7fe91fed96483e9160e5ff6ce3af781ac9ea8f451b6
595	Male	0	31.81	01a3e58e06f5a81dfaad5e782a04b58a3984b829094f16e2dd768b4a2727dc18
596	Female	1	17.79	382becd16f4e0c18308f2c39723d1f80c8b801be7e921934ee2c1c0b3a7b66c9
597	Male	0	30.73	e32ce0972acbfb4c09bb02bf8a9963d051b553e79f29b221c82f1a861beb51b8
598	Male	0	33.05	d36d07e5919b7c0f5dd4a1a0f9bc8739b0a488a0eae8c0ea51cf49ebef6ca13c
599	Male	0	35.15	649533c7dd909ebab40afbeb4fe13075cf6e443955815be5ab3ee11f296aad51
600	Male	0	34.93	4ee37820a3cacd4e10f6830efdc75301f486953f4b085a36901f65a71eeab476
601	Male	1	13.89	5930dc188726cbbb1f1b54542cf6f2619851c5144827d87c8a158bee8a0340c9
602	Male	1	9.89	ea52823470a6dbbdac78453ba32ea8f531ad625bd5b6bd1e7d00fd1b4f3e7b54
603	Male	0	35.37	236e72c3fff2c1c589a16bda55232fee21ce141e9320f0d0ed3b99b65b3e9254
604	Female	0	31.9	ed35791cc612009e5b8979b7943f13782eb86cb55a52422a0c424a5c1cbecbbf
605	Female	0	31.96	1f197d34ce526c3e52dabdd42c3d7f264c1f702d289e18ab0d4372f224699a1d
606	Female	0	31.73	3fe17fd96b0e4d6a26d34714f098d8e37b0558b73b2031752c167ba64fe0c04a
607	Female	0	31.62	88e5f3b44698a5b6ac36f4d7470df7f13747e45d7d00113e7236a78c284f438c
608	Male	1	8.03	febf0589c777b6b56ec7d792536f21baf4d2fa9d479277c7809840b3633399dd
609	Female	0	32.88	316f79086f991b7ac783755c9e8ae05c055f9af8c59df3001a54a4d4a916b700
610	Female	0	32.36	4cb4e5c8d1f5e612c5dab4274f912916572c7479f7eb3cfff7f67a424941d417
611	Male	0	33.15	a5a560be90290fe9414d81364ec0b170192b9abaa1a97c311d8f439a17fa1f66
612	Female	0	8.09	c71b517ff48d24fdd32d2fe4f44b9649d6c89c2aa848f73864c1023d81152dab
613	Female	1	5.36	d019823dd63003764b701fd1b50efe7378a4a77d3ffac834e3fa639f39891ca1
614	Female	0	32.14	89fcb391701dabea0a5e4b9fe465dcd7bc16835c1be1559276044f4406a92b9a
615	Male	0	32.55	71fa3e17e64694a41712c8ee28dad4e5a091852f23e3656925d387d56c7d7bb4
616	Female	0	32.32	b507d72eec503e61f19a820abc501fee7dc31984a2389f4cc58fd59859373d58
617	Female	0	31.82	637d293012adecd4736bba8f445010de85edf27d35ebecd5a8ef07c991301d99
618	Male	0	31.74	bc3090701536711eadc47cb8950e416e6694073080b8b2adf2383f40a6289702
619	Female	0	31.24	c15c3348ce10aa161e848f3dea9281e46a44836590c71b1e1eff7e161b96283e
620	Male	1	24.51	65cbe9f39fc6937d591055880516609f763b15fdbc674ef9c35bf99e73a0cab3
621	Female	1	5.13	ae2c1dd6dacc0299e64ad1660cafa6aa53f96754c94855df505eee6b7c0a116e
622	Female	0	30.27	7514fce881e12c54d50dd722f4eeaf80e78ce7b5a89deda2bcc6352c2d263ea8
623	Female	0	30.11	2b6e5e2ed690759b012652973886b00482a030e8b76a131555039a01028b78bf
624	Female	0	29.51	b57ef92959bde25b89607dff19d6332f32f2c2023439606f85a9ae16c9a6cff3
625	Male	0	30.82	9e888cda3713e9b3125036749906520397e1e87ad36961fb114682b93444dc10
626	Male	1	25.62	fd76ff4bb366c6550e8f16b38b3912e2e84bb75d9647d6f590420cd427ad13f6
627	Female	0	31.21	3cea300b019e79294e5d028415f1ccb98b9a5299e0c5f0576b3a8946ce80bab8
628	Male	0	31.31	e1658f75930fdfeb69dfa8fa5b8e254ed9a36c82872bfc25757800b942f7954f
629	Female	0	31.92	12610297d8fda7643c66f0072b8ecb4ab6d57e3c9aa5ff0e3222f240edcb5523
630	Female	0	31.88	80fd0a6d7fc470f5f60ba17569486528715e0f6ee8727e006fd76b5f574f002e
631	Female	0	31.17	3c6a37f01247f76e49817db952c884da8de84459380ffe853c85623297d78c16
632	Female	0	30.13	61b3d705f78ce1abb51e6d912b0bba12e0f45014e12e5759a634322c452e1831
633	Female	1	5.53	14fa6ca992d46f7ac20e38df0a55334305889e9f3211a9c7d0411e9b5cce53d3
634	Male	0	32.46	54278ae7391c3b7a322e73327de3f145e17da4983a07ea27ed56ca302a072207
635	Male	0	30.35	07cb8f8905ecb9fb3093076e20597e97c53a15c8164bd816aa31897a2d3fff50
636	Male	1	5.21	a63075f2a546352525209c44c95db19a33eae911ab7bbfb29519374670b37e8a
637	Female	0	30.78	fb952d5437dbb49f8599be105752af6db85bd1491010275a8074fe7fcb325e39
638	Male	0	30.36	5157851f72b8a9abf715db31504629229742bd7779c752c694a0c03578bd8929
639	Female	1	3.36	0811a7b3edcab4e5b6231783514e7673a3c4704d6e816938727746f3a9a16049
640	Female	0	29.07	701eaa7039c0919fcb1e86b951c8953240fc5afb336a79cb97b7a912f05591db
641	Female	0	29.39	792c387e5efe86fad1546bd34ba0042a1e3608b5dd1cbdeb2bf73d65a62eb0a2
642	Female	0	30.71	e52cae5de32efb8484b64003f0724f33142dccbfcf88ad1655aed2d538cfaa37
643	Male	0	30.94	7b33fc891c7ac8b1b4dd15a11cffb9221a168e5edd8eae22560636f835c5b4d6
644	Male	0	30.8	ae798df604a6391cf5598d4befa3fd20bebaee4753793deb95f4063fc3fa17cc
645	Male	1	15.41	67c6425e14ed99f9f489216dd22900ab27b0f901f3ea2092bc52fac09f5af97a
646	Female	0	29.98	6d2a9b0208293e1b0a689785e931c9128e3885d85792ec815ee6c233db24d5db
647	Male	0	30.7	42e155b443d2a10387d565e8581b05077b75cba83df7f7728edeac189d874f0f
648	Male	0	29.76	6164b688e98a033baa9dbbfcd7c9a6f5383bdc12b808c2c73478f8a97c2bd49a
649	Male	0	30.06	327cf1a8fbf71a449c036775c182b1f90f92b07e2213b82007fa4661168c4a01
650	Female	1	4.61	3705b7014bdd091e4cabe705815a7336685e3ec9c99a4873beaf9602be8cbe9d
651	Female	1	4.95	706e7e81e239f50b743955b76411a71ce7cd20a230ba79e92e40c63b996851c2
652	Male	0	29.55	083486b6994e8d9eec763dd757b43ee8047d48097a5d11b554d4ac74c0974b12
653	Female	1	15.2	26ebb1b726cc326dce5bce5c8d956d2d7e8bbcf252fe233712b3b65d0fa31a1e
654	Male	1	5.19	3a3d8463c2d179a448083c2544690752c4a5cc8c9c426e13d9ce38ce7c2af062
655	Male	1	5.12	db7bdfe1d219258e3993c0b893f4194ad63a8873960b0872cca2213290d9a432
656	Female	1	27	6ba76802a77c4631eff71a44fb1821a5a48c6ee76d20c5d63570ec23226434a5
657	Male	1	27.8	683ab119268cea8da3d5d1798f2bb475376f914e09f2765682c3c82ad6205238
658	Male	1	4.53	11d4c1ca31dd03a33121c28aeeacd3ce59bd364a80ac39d79c8e5c35a026da65
659	Male	0	30.9	5343f2bf8a81ab51b886c8a0d47d60ee9e93301b4ff0a9abb012463856e1d00b
660	Male	0	29.76	a7d923a1f609b2b466029a0c1840927121bb327655ae94027caf36b926e10c97
661	Male	0	29.87	b01b981f57c17255efbdee1040c9630c626d892b7835fb36d04a83dd8bede127
662	Male	0	30.86	c5ff3ab486942dd3aa660bbd2953b2ae9a7509617a5506d2df5ce475861d048e
663	Male	0	30.37	90060fe0fb4994d84565779a3849e803f4d73c347b0c0d93570de0c7d120adcd
664	Female	0	30.1	a046dda7fc8fae2f77cf46626ad3a31ac5e96cfc9ff181a0d6b529f104a56da2
665	Female	0	29.35	2a13d8acefca79bd635d0bc9c301665579265dbe09e285bd622150fee35c2afe
666	Female	0	30	ecde6a8e89fbc64907ea2f12408c56cb0de564c148fbb2b4ef010b52437f3955
667	Female	0	30.9	21388421415a9ba7e31a94ebb2ac4dc05c7972433e1afc5a87b827ec2aa79a1f
668	Female	0	31.43	7cfdcf7d52a61bd79267f445ecc752a211b285348d35342320b7f3c310eb1404
669	Female	0	30.76	24f22d26103d614e04ff0f3d923d764d9d05d3692396070f64d5fec3ed6dd199
670	Male	0	30.68	a313cc92c5ef422911b892ca9d1eda129bb1dd8cf794632cd2f4a3edf5b5902b
671	Male	1	25.37	0339285470fcd13d99d08e424fae68f4f936487cf50e9ea622eda80ba0137bdc
672	Female	1	30.82	4be1518672fe2b43b5a2a5a771c034ba3df23f6c0a6ff0b99c646b266aa5021d
673	Male	0	29.31	23822671b0c37d84e70f9606232efdb7cac68a6b3d664ca25fea27662cd7d608
674	Male	0	30.54	e5693dce5ff2963117f6b62fb6506aa240ad422856cf6d240ed887cd7a9418a0
675	Female	0	30	b1836add57d3dcbec8f6126f94f7672915fcd8b91097d842318276e9a8fe4bca
676	Female	0	30.68	37278982e36f3f12deb5ba9d71fe08b8661d7f4dc02e452ae72f20cd47dcab01
677	Female	0	30.78	7035b8f5aea7443370bc4b9ac926c431e92471e062100c96e895eea34424dcb5
678	Male	0	33.25	b498f8c97366020748b881a00344cb97ed5c46f5fd8161bb7965faa6ca714bcc
679	Male	1	20.47	ec3fab832eb5a8181a6e1ca1b0917e3a0171d4942ef5e34d881bbc3260bb3e13
680	Male	0	30.95	0614f22b1567ad2e4d7ae355f573939014e954c07f5764e131792cdc41174952
681	Female	0	30.15	17ededb4e2406bb4ad4e39287508f58b092c6403c24fc57e5039e0ec0b6f3204
682	Female	0	30.82	a11e819f11402c814436b5c9512d92d4c26dbc3f09563306053ae4b262c58149
683	Female	0	30.95	1b3927561e9fc21b721c90d726b8d9bd1c048778d04d5142e238bf9f9517d3a5
684	Female	0	31.01	ff048bb855059cab3d52034e22abd730c888515b83f33cfa4ac8e482719d60c3
685	Female	0	30.13	60d6a550f81afcf96c622641faed52489ed7795ee81e10406002c417dfafc1f1
686	Male	0	30.81	93252aaaa1f6894f770f2eaed24733b3d50240091733ece342c900cf9e00137f
687	Female	0	30.13	bfd4c68002791abb9e0e4a27afaf749ac7bb62d9aa830b5e5e221e6e1aedd21c
688	Female	0	30.06	d5e72cc9945068d9ebe55396522d39dd380db40e4e301d0fbf6d3727d6e21ba0
689	Male	0	30.94	d63bdf9c9c11174ef436ef9c27674376b1d97a349734859f9b830a3c81a07965
690	Female	1	4.53	ef84df1fb6b643ca1262dc6474f04591a451ad80f50311f11dac03bf6000855d
691	Male	0	28.07	438832a63a67d54f9ad27d0144f59141bd652f3794d4aea276d998aae7d9a341
692	Female	1	4.85	f85f1b567a597d00b881a1b056008a9477c55784e5fc74fe93209aa97634b907
693	Male	0	29.05	a631c168df262a2041f829194f268eeba804a6542706b6fa5c797ab5e11bb8ed
694	Female	0	34.48	101de702e032f597136280bb6da309c3f5f805f1ac8994a670deb01dba4317b0
695	Female	0	34.63	427dbd7f91a58f69d459091ff1f361f8d81ac1396cb084fb78ac2862db00e369
696	Male	0	37.05	e29d3f51cbf1f01e2409d00fb8d5a5d688df3f926ec58a6a983b3ed1fafe55f9
697	Female	0	33.42	46209d188e59811e95bfeca87e92003dbdf9e205bcbe76517618985c1db8be23
698	Female	0	30.45	9105a60e9ff520ea91d2e1d859a5397dc654680aa339b44f7a6bd77d6f43cf24
699	Female	0	29.27	d382e78d5adf330019c6f22cabd40ae3629189de77413d38aa4ae0050365745b
700	Female	0	29.93	581ba3789379a761f432b25c0a3fb28fbb2f7f793469186670bcf73f5e0ec219
701	Female	0	29.53	acf47cd7966af58fbea2bc3b26cdbf09751f87b2c7b9bc53badf3108499f6091
702	Male	0	28.97	3657947c28f98b08b72fc02374ca8ab145ea9d66fedd5fd1def3af749dade000
703	Male	0	29.54	c9ccd765dc797800820f6c267f1b4cf1d5e9dabbd5372186ef201d035ab4c056
704	Male	0	29.94	4dddc330879e91e6680b0e66d80adc542c67ebedc2ae7297311220150b154671
705	Male	1	20.28	2b4ad1832f0d14ca4bb0f370797fea12155ef05e40d80142870edfbf805ddf90
706	Female	0	31.43	7b7864c66629c3d70303d54ea080ddd2824e53c4e77b2ac79fa709fe54ddb109
707	Female	0	31.46	f4a6e99012cb0646c0c45a0af82c5985b870cd549104a5d20aadd9901a489b41
708	Female	0	30.27	9f69ec483e00b8e5ac40e5283df9dc5a27ef998d08fdc91d884e862857c289bd
709	Male	0	29.61	4e8eedfbf9e699b5b0631ac7ab057b999106a9f9501309ca5c1923ab3d43690a
710	Female	0	29.11	7914ff12bfd15d8e279bc2be68f5924d7c52d37b8183426414276a061be396bd
711	Male	0	29.64	7a7d0298ed54b3748ef8fc1bbc2a6f7d4ceb22e3621e20527e700d30ad815d94
712	Male	0	29.51	5dabad4becdac316d6f22d4273d60db6a1222934b7727b6ec67d9f30591fe73d
713	Male	0	29.34	4eee40bf39cda902791af632c315182d04702e30f420bc7363a36981b2ebece8
714	Male	1	5.3	1080037ee52e05530a29c1b20a44e24b77878cd2b340bbb7b3288095b7f72045
715	Male	0	29.86	3c675e1e07a702ba4edfc89617acd9c8e639cd6f0bacf1bffb09bffbed131d39
716	Female	0	30.58	cc896a93b407d6a398116957dca80f0dd43819473fda1c5dbdd7d8ee6879c79d
717	Male	0	29.88	d7aa9e91732812bb2503c89cbece568b02936b79636bb19cca4402a4208d48f1
718	Male	0	29.08	f1ff5fef2472bec7b38786870c4748aa687b71afa1d85516e20302cf3aa23ced
719	Male	0	29.27	0304f28df4b5660fe095e6eb66e0214b161aede1cda7a862e556946f09404c61
720	Male	1	7.43	31476b80034bfcbb3e981bf770ff24e4cbb2158eea58ae0e14ff00ada20c4b92
721	Male	0	29.45	d4b625545fbe3d76ac1e9660afb4d89e49c314374aada09dae312a3fbe9242c6
722	Female	0	29.34	2ae9fc3768e6e9989162be91634e0342e3507f2dddd3714c9e79006e3a5b583b
723	Male	0	29.93	64ad57b182a449bdf1608e77729682b03d77e948bca77fb8a154e6729decaf28
724	Male	1	4.33	cc2fdf0482e73af32594441215f62f782d50758ea4e11a769f3267cebf1a548f
725	Male	0	28.61	8ccee939fb771268a0af0ef80a35707b62bf61320ad4b9dd6e614f6b192fd08a
726	Female	0	29.32	c51dcebe4d2e576d529141fda2c559cbedb840db9980b7359a8bdf795973d76a
727	Male	0	29.06	e6f1c6bbba42e28a1e11e5ab735ba9b04c5f27b69ded766f5a493343389a9b50
728	Female	0	31.59	d649776c792aba1f0bbfabec69b798e156f5c31ca3f34ce2097510ee6c7a84d7
729	Female	0	30.94	90941d2e5087493015e6c65195fad784f93faf10bff88dd867efb6bdf57372c7
730	Female	0	29.93	0bb50ad814a718e4e40153e5e30bad5410a74b13b5f408d2d9b227e27c1a6ec4
731	Female	0	29.53	ec9d7e6b48da089de63060c848c6dffe57b78fac7533b6f7cbc8298678321296
732	Male	0	15.7	154033b752d93733edeccb7c086b73737de4b42b981018c6190575823c2fd087
733	Female	1	17.55	31d2d0afc648a029876757014a283e13f5d7a8252119140362faac65eb844b7b
734	Female	0	7.46	f7c34511bbb50722cbb7221eb5bc2750d39e884c3eff7f1047ec80ccb7862e5f
735	Female	0	32.42	01d9c3b4ce6c19cb1c4e1347990db1f274ae8ffe6b93e2a2cb723bd27eb64380
736	Male	1	24.61	c510561d8d6e9b0dd103026bae476a27be15e609c2c5469b2f31c5027642ae1b
737	Male	0	7.6	e2617b7f7b45a42b0e6ea4641ff1226c973694efc065d854d96fe352103d5f53
738	Female	0	30.39	692c99ee57c02ba2605faae34780b7b0513550d6bbbbd77de6dfe7fbe6961b47
739	Female	0	29.94	50e1efc9e3d045b2bf50f460fa732f0388d45c439805d0e17d80b05659993976
740	Female	0	29.87	225ffda98104ded5a712c41faf68585e1262029a678c667dc5b708604cf6dd40
741	Female	0	29.87	390214577b48bc551ae03abeea8ddc68c39f7b97a6d3687c1e29573446356eef
742	Female	0	29.28	012673066d79c549f4987f7de496594dfc625c497e553c581892dc277fcacc04
743	Female	1	7.55	4fd988811eda429786fbe9f96dec09dca527549afeb5cdcf58d99a4908c07cdc
744	Female	0	29.99	f648425ae2fde8866430ac6671b2ba010fbc2f43373c7fd377ca658275b3d1d5
745	Female	0	29.96	e5692d6fcedff7d3ae47f0d1d5d1aa20d6961ceffa32469829141efda53fe3f7
746	Male	0	29.88	4e4b7cd216563f6f0183641a98ba449f48b91f4776192082097e1c292e9700f9
747	Male	1	8.17	69c5c3187831f6b02eab6b1a23c3b892ff4870acca67e42e777a6c0e76d70139
748	Female	0	29.81	392d33b16183cb4700e42265bb792697efa115e87387bff5935d2b1ff0316d02
749	Male	0	29.91	26ebaf2ee6d805c4fba695749c41b5030bd3006564b5cb0896c37f658c87efe5
750	Female	0	29.83	7da98374c0f2ea900c19f98cf17add18b68265bbba8548d20fcb88f6b52c1cf6
751	Female	0	29.26	492770100cec826a7d9e414fbd0e9e51c5058b00cdfc27259d764f6f4481232b
752	Male	0	29.69	c816410fc927053cf657f8899b4248a58b81455580260720c9700d90bec110ee
753	Female	0	29.38	e95c3fa011b7ba4a46b28bc7f415e163ee5a588b6742b2b3819b7237c4edddc4
754	Male	1	13.75	9d8c06a10c5e1e89de28f934355e033570a1e02e35de98522a27b29e24aa51a1
755	Female	0	30.01	437f656564336e9c6988f0967fb0f37941c15ccf82e574c7cf0948ba69f016b6
756	Female	0	31.77	05330a9ae3c9a49d082e9c7dab6fe980c034e825dd645861cd18496c18032382
757	Female	0	33.27	edc8181b6f30d0d5add62a8d0dc7349866997eaf46788d0de4f9167ffe357402
758	Female	0	32.62	2e1bfb5e6fb1d180ff71686b75c17e555101288664fd4c7342b5d4654eff4b0b
759	Male	1	19.95	a2084a010a9f38de46c8cda0aee3fb7aa48e3a28ef6a799cd319e3ac5e128ddc
760	Male	0	30.97	3a444d558a429936b69408f6329d0489addd2250394760076b419fa6cdf955ef
761	Male	0	30.79	cb34a022f99b2c2e8374b30f1ba5eb607103b5d354ae4c1a08d16c8d832ec20d
762	Male	0	30.96	07aa963434f6cdc8e1694fec6582639142f3538ebfa56b3ae909fd11c818ab0b
763	Male	1	10.44	30d24da919e2d07ddf8fe086b6bf39cb758fb07554a2a450663dbd406cb1de22
764	Female	0	30.01	3b8f3aa302dd817b03837f50caa1489ac7c5113d81c6834b7e6f6a18f1eee2cb
765	Male	0	31.22	a3c94ce6a103fa80d0058b347b46e33fa4d7821b45e1605a0cead2b9490e0eab
766	Female	0	31	5397d572d70a8ee503c9db1a90b918b1d850db6736ac39c853e05e6e2e368db3
767	Female	0	34.5	83595e2f0dae06e6d624e3dc86c8fd1d29e8989d01ac459b58e88cb91da2efd9
768	Female	0	30.63	07e60517adf724bbf3a8308227a230a65ee68721f5d0a9822f64f2619d844b27
769	Male	1	9.92	cdf2897d699152028bac78d3761227191c69c3ec29194bf4c969c3953b39e6e2
770	Female	0	31.04	c02147035f65a211b3484fde631707a6d9607aa8cf0906ee8a9e0814d5ae99c5
771	Male	1	20.6	a4fba7e9dd3b28589d29ca29a074dd36667dd4a29bd2558120cf3b19fb05d37c
772	Female	0	30.51	ebb8c10af0208da9fb4f50c3f8436a435145c0f6148d3eccf1413649aac1f442
773	Female	0	31.56	2c1d5f75db914e49463151b3fbea8bf8081194341466e4eea0695d006314799e
774	Male	0	30.53	f30d58ea7deb41ae6575f394ab5a901d33bf6393b4d36583f831617d93ac73b9
775	Female	1	24.65	e94fe60e37e1a34a72e56cd9fa1c6c22de165097b8b90b1435a51c9e81e56f27
776	Female	0	31.98	88aadcbfa82b7f1cef14362aa739251e412c1d571a5847dc01a1230b8e12c67f
777	Male	0	30.63	19a9771733a4fbec6c94353dc812714bbf0373b14b8dcf42fcd87b4fd2cdd820
778	Female	0	31.96	1309ed4a5322992568eee99c7a9a882903a09bf5daa7f5eca4de9b520a8a9726
779	Female	0	31.65	6992e868dd6fc17d0ea451f121ba6ab2128b62e7dc95692a7d282b5e3d6070fd
780	Female	1	5.23	4cf1e6b4154efc0df1ab0413bf1406a4403bafec03f23144120efd56a3dbaaa2
781	Female	0	30.26	08956e091238c472026c5a7fae7a37e14c8b23869b82d0e545d908d1a093d30c
782	Male	0	31.42	556231e711bfd83cb351e6588340cfb407d5b1c0ffe834042eeaec74d48c0bd8
783	Male	0	31.52	cd7b9487d5b6a20f2ab89ee16d78d4985d1f47ec22336705503f46552a91d5e1
784	Male	1	29.58	8ffad5301b6c176a0e5df4c61de0c8016025842a72f0c7f189fdf2aa178fe969
785	Male	0	30.32	e65d4a18ee046784dba1e719ad078dfacb25b732ce94649fda034100ca805371
786	Male	0	30.06	625e1ecdcafe23f997e482a849f194c1903548dce4bf1ff289299a35b4f43ee4
787	Female	0	29.32	326cf5c95ab8afa9cf17b41919661fbbcfc11f9dffd097ebfacb2b7a07b028b9
788	Male	0	29.69	e83463aa8edab7794b2065caf16e48543793dccc41469fc5874d6ebd7bf43e16
789	Female	0	26.52	5a6e3e82a3c2130b27e3e1e522163b9d942cedfdaef1db198030575868eb3595
790	Female	0	0	49e06a1de89cd1235a1f9e8d024bd8db5a6bdea80c46af4327d5c23d49114488
791	Female	1	7.92	ad9ba95207c4ec8c59720a83fce446f3a6ec7dc8a3006642ef0336630a9854d8
792	Female	1	6.93	295dfa6a16d5aed9bc75c880504c5bb294de424a31dc66ac882b91526e6a85f9
793	Male	0	13.77	21cfa3c337fdc46a31c70d80eba0c489ea1f4fc371435825de9987b5b3571ea1
794	Female	0	28.76	a82fdddf13c096ddf36f68f2346daf6ffb15d9bd3d646f75a424514c9db846e8
795	Female	0	28.97	f7777f75e9f37246a62667d781d61960b61ed1b32aca5d8393c4eed409a729bd
796	Male	1	5.85	1f4381dd57a2da65f09bc37aa3369f05af2807642ff6a57ad4dc99c750d5cc63
797	Female	0	30.46	ef13865582484e972dc6feb59f736b5fd92ae34eb768ab435812d5d5238c17d1
798	Female	0	29.24	f74aea06342fdb54970f70aa947dc8c219ceec28558352a4aa22bd61fe966287
799	Female	1	6.4	e474e3f04528180017dc05086369d598847f4c75cae052c5416213d924aadebf
800	Female	0	28.56	4b0160b83d06d80ea6631609209acd90d6ea882e350cde9090b51539cc64c06b
801	Female	0	29.1	2d6bbb0ea18b69c8ddb5054d17302b3ed9bfaaed09572b278f70bc6eb055bfb3
802	Male	0	29.74	20656ed863c75d158b0b589a02bcd15b7bd489e689e63b69cc40bfd23533d85b
803	Male	0	28.94	9395b0b95d33aa83d892c554772b0eb9c95e1c7289bb118d4d21ccc563d93645
804	Male	1	9.73	4c25852a2d3e03663f7c672ab56dd7e1f8c73d9bdb170acc3210ec609af9015f
805	Male	1	12.39	12f4fa2c1089f192ad9cb748b1114203b5ecd87587ef27d7088464bade86b262
806	Female	0	28.84	2188e1a5cba520c11595f6a9378140f0b6f9ee28fe1ab0218e7eac95312e2327
807	Female	0	31.23	55c1246f62e2fff1b965709bbc68cfafb86495d07edbe609f8d0e9c215cfbdc0
808	Male	1	18.51	f954ac66bd2d18401331c151d251dc859fbd0cf0f071ade46d6b0d86fe9e2579
809	Male	0	28.85	cf89a6aa1a4451f359241a5b2de1c4f2802d3d2d42172a4dab2a18fe1c0c3928
810	Male	0	28.24	19c3450294d0cc9e95ede414882085731d1feec264135944ec261bbb29e0ecc2
811	Male	1	25.35	bde9295f74f9b00193b76d2741c8ca538997d6358b5c9e92481717fc1da43a6b
812	Male	0	31.6	3a050d0260d5be3a9aa9f6a05b49aeb1d792b33ce59c72303b5a12491d2e2591
813	Female	0	27.02	d2173e6047d6227ab220dc0146b8c260d3d589fb12ff94add024f35a831771db
814	Female	0	26.52	ae99278a1725982171492fa2f53e530edc664f41e45cda85641d40ecbb850669
815	Female	0	25.62	4f8184ba19a3590fe849d238ae1e7bb2da6feb366a3f557596949de198d81a20
816	Female	0	25.09	d3a0c4a98b331ef9f07f015299e5a31fa1ecbd67fc303a3056517bf729affc82
817	Female	1	5.15	96a06af1cd417f605cc296f46b39314bea0643c0ff47d863a3e57f1f6a7b3346
818	Female	0	28.79	25a54ba4117f6e6d836c236164821b9462fc5679966bed4469bae86200392426
819	Female	0	28.79	0b78db4558b30c7540ca1550962511e28a92bd2a55c06b56a2fd6dabc07a1e89
820	Female	0	28.54	26836ab5fdbd9abb32af323bb8d215437850ec384567ceffb7283b2f9583dae5
821	Female	0	29.01	b7d9435bad761d689b3feab53f1427585525750ebfa778e6397c9d6a4c7c9131
822	Female	1	5.2	b3f6122c56ef34b2635edf8a89f11192365d4e06ad92d17deba04e46469e0bd0
823	Female	1	8.62	dfc11663a328f4486a81a95d2738f63260d19c1e99b01ed36c52ebe1b631a889
824	Female	0	28.69	cac6b7d5423b7c7e4471341f8b76420e737772ae60b53873f18d9e4b3d0286be
825	Female	0	28.5	9a6d0d450e9510eb161545e5f1b92bd563a3a1abc167302ba676e02c229c8dfc
826	Male	0	13.23	ef47316192c3f6964a18e93b18bd502a50006834d1da833c75a46232e8d03451
827	Male	0	6.73	71aa7f7aecb56c3d8f42d45cdb8e2e11b64eddc026ff1bb6540f3c763de4bc91
828	Male	0	28.22	2f94701c9223e2f8e2bf785bd4f4b68978faf1600150a97ae4c22565157b0e95
829	Male	1	5.95	d5190f92afcd5e59d28e416faabba169661f6b92c117b1947b87cc1e43fb742e
830	Male	0	28.2	909d952a145373f9d3438ce779d49964b9df95d784ed1e078d438d65bf39d333
831	Female	0	5.95	d84672235e147bd1f6fd858941adc3b2e984569711029e5c6d9a199438f2a251
832	Female	0	11.09	8aa53be275bc64a26345bef025c0aa5dcec517624d696b677e0e70ef8c985c2d
833	Male	0	4.97	888a6c763bcef738a471f3a1dcd7652319376c404cc4345525f94ad1fcd19b10
834	Male	0	28.86	cb5eb12f56d7c56e55deac1b0c12cee717ae7febf083803dc528299c4286bad5
835	Female	0	5.76	7b5c057ac90e302bff2f320fee46fd840ad41760ab824db20024bea5b10bb10c
836	Male	0	29	e8795e9d56d8a92ca3c97a3d43f028c166b6ea9720e6a34eaf5a2012a97cd163
837	Female	0	28.25	4ec868e5c67548c32ddd3625f2c594689b1a47f3faa52a53b190992dbcfbff35
838	Female	0	29.14	5ba1b2391857f0432ce9a21bed45b656d17adea682980aaef7c1b7cb9117e16c
839	Male	1	19.81	f3d4d747722f2c9b77bee7141ab37bc63b83c01ebc1e165f0d0083b627811c66
840	Female	0	28.88	2771ae1aabebb711fc84a07eb86854eea87a5292ba3b71187067c3711c5934d9
841	Male	0	28.11	6cb5b309c10cfd7c607801d1bc8a6bc91600c79e50f25e14d5d2ebece4958803
842	Female	0	27.95	612dedfd6726effd958994d5b8f4009956f7c1697246890da3ebb03798583f54
843	Male	1	23.29	61cfbdcec930ae6d384c547b650d28e6fe7bfb0265158c2208a3cc3c551042d9
844	Female	1	6.5	d5452b2e1c1c5e463726de1e685d548375fca7e71fb20798677a7cc73be73cb9
845	Male	0	29.02	2501c48f9a3b7e07ce54fdf107e96d9ba5cd3524eb05f08ec313ed18d25bcbcb
846	Female	0	28.88	17ad7fcb326d344a59273461fb6884bea3ba04e0715d5de7014eb18b3e6cd0c0
847	Male	0	31.18	ba45e837689578312767ee2efd914d1c02749cd5d043e2dc90b8bcba92b3abc9
848	Female	0	30.89	f2029ba336a59436212b7e085272d715ab2a5a68b65b5489f1d8229274861ca5
849	Male	1	7.11	d35591e6f91603e87c948c43a4a28c81552d9344e0f2aba31601adda73bab2aa
850	Male	0	29.88	5b007d93c9ac92fc287f194b8d0c5ca14561b4456a99e3490fe758bf33505f7b
851	Male	0	28.74	1f721dff5013abf77ca7048c535462aaa2608eeba487321511933026ffb6af77
852	Male	0	30.49	0b75e0db534934f6d73a6448362792ccffc828d4094aea1c0cfbe871028f21d2
853	Female	0	8.25	5f090d03d7241c64b9f4bddb2925295c17e9f95dda38b677075afafe8d76c918
854	Male	0	28.85	08fc1b46617d60cb2756896f7e7a5613a116b39e51584385626289feea19cae9
855	Female	0	9.68	84f20e1b0fc97a8e94c33569856f6c5467f1c7480b5abe3ec292aa2b1a546a0a
856	Male	0	30.54	249548cb5158a6c1061a115ab5af458becf0138871eb69c7c527b483fb6f28c7
857	Female	0	31.78	99883150fbe4e07d98abe52aa445342145646e1cc9e4a70b104ca4fee6d0e2d8
858	Female	0	30.02	e0b78303b762c6f41b76f9854706ea6a3321c9c56dd998bffc6b2c63cc69f242
859	Female	0	29.1	2adf795ae9a18a511a56c1b376b85bb305b2770b8e703b23a3d403cdde6af6e2
860	Female	0	29.16	314b3c21e35f50dfed942beeb0992baaba0dd5686f0441b04924feb0f50fc1a2
861	Female	0	28.85	98da42a6857681233daf0eff23649118a23a65f4bb0a2af27be3afe70b75715a
862	Female	0	29.43	963b8adfda072d91d96169966d2b5d35cf15efef28ff6225c18233e8e1a90e94
863	Female	0	28.45	c1d35effb7fb48fb68ff3224ee3f3fb6d744e4717e18939c7b54b27c7d398a05
864	Male	0	30	41f0f94a758fe45a4be5e99ad17cfeb6fdcfb085eec370cc2a802c456abdae53
865	Male	0	29.16	7525178b9386396361912cfa8dd01ef76edffa62c017369a489cccbe0ddad4cb
866	Female	0	29.16	5a0bd7ca54ffcd760ae53e18bb355915ee89c247aee455c362e69bde62729f1f
867	Female	0	29.14	8b921edb210dcfdeb7a6312a6916ef233d19fd5251600a3bb3c0f6c39a7566df
868	Female	0	28.05	4f0b2b739858b29d68c4491c88c9eb3735899052a0b18c3a082c8a875fc809c8
869	Female	0	29.56	77d2314a1ad90abb983e29efec857384855d9b7b31bc4411caf6263f6e6f268e
870	Male	1	4.86	879d3898807e2aca81ad2a6946041838bcec1431f314fe331ed039735019e446
871	Male	0	30.75	ea2ad41858edc0bcf03faf0e38a05cad4b96ce20f8d6cf201c2c18bd1fae9283
872	Male	0	29.43	2af93cf33dabfcd93bc6df9b590f8c6fb74411e2bc5686d4c3bfbc3a35d4ee98
873	Male	0	27.3	dff8936863fe575e73c2f483cb9bd6f3849d31eb684e94810f21b7c57223625a
874	Male	0	27.71	39fd2978df1d5c156c5c16cc1686b520c8348bac5dc50e46929ae0ef9bdd8cd0
875	Male	0	27.41	614e297ede55ac4c6abc9aa958287cbbd74078e91e1b02ebf163faae36531a28
876	Female	0	30.69	439b918c1e237d5f610ef3e2bfeac7cfaadb4d78ec3291a20d0ddfb8d1b59bea
877	Female	0	27.66	79d9d60d1c775986748409d0824d4b9d15424d93cc2a721276a8d34590431522
878	Male	1	4.85	590622358d81c0c4d81e59ed366f8d93bdf05face5b51a3bab8ca90a42160773
879	Male	0	27.05	bf7c6bab2ca0d53698ba93045a35e7ba195884dd38a6486fd38f32f6458fa4b4
880	Female	0	29.03	b3316dd6b0330b2861705a606cc8a94bda47353c97d26bfbeb1ace4b200eb540
881	Male	0	27.99	0b85d23ca22dc6759f7f770e1602e920927847266877e8162efeebf88ed9bde7
882	Male	0	26.48	2fd8d03abaa56fc1c42915d77a646fdd37256de53d42c7b71c48305967e49058
883	Male	1	13.8	6137b589b635adb1289f99347db225ff4e5c8c5ff76dedb045d96cd38835eeb0
884	Male	1	12.41	b2dc0e41e7306183a87b8f6d3befff63dcba27faae7e49d55c78a8985c67d320
885	Male	0	27.9	cdc2a4bc51942535cf93bc8dacbf98fc2d58cc7be2ecb93514c0930e926e5228
886	Male	0	27.84	dd506bc66a247427b29fd172226ae86f20c3597e016064b1303fb7b6156a7bcd
887	Female	0	26.75	1812ab2fbba61b3190950313a55dfbc7e2c21ee91c4b8246e25ba3f06176da50
888	Female	0	27.81	2f907ad95d97ca933d4031ff3ce803bfcdf9fc6b533aa37a49e1a6749a690eca
889	Male	0	28.24	c9f575ffb5b338e4eb577155a8f67b991333a60eacc38ad13b188faa32319386
890	Male	1	10.5	f66b9931a64d62ad9f0e614bb6f3c8fbc222aebf8d73eb822bbca6b807f27f51
891	Male	1	7.67	01bab3d0634ba56f1932ddd9ba7452120e5a8f6de807df2de3c4d29f541e98fc
892	Male	1	8.25	857217a9020b5c6d838d73ffb267c73048578fa810a6cc2c4fecc65352f51553
893	Male	0	27.73	cb14ca74efda06c5b308790bcb4c38e736de8e4629cdfde673a90525601504ad
894	Female	1	8.25	d28b47bb6f38ba0011f833890052138e82d7392da9019eadf3d4f5aade0400a2
895	Male	0	27.18	b4f6d351cc1b2e193e6182abb4fe531eae626c2ab5c70e834349077dfae3d66b
896	Female	0	26.4	318e077d17ee7726d621252c3c51aceee0207e81b4f2cccbde4ed85fce2a4bd7
897	Female	0	28.72	14b02323e79b11a6f8e39663c15d14081ec18208bb5fb637da7fd12d15087d84
898	Female	0	26.89	5f9c2fe643a14116bbd62b5082f701a5350e83d8fe77a7ea88715add905f95c0
899	Female	0	28.81	2e184964cf78753906c14e646c960fed77ac5e0236db69e089cdaad7bbe227b2
900	Female	0	28.04	d1875b2731054927c675888cd775add60adb5ceec84fcf7ccb8ee5b626d8cfff
901	Male	0	27.25	d6e711fbce23e32b8ef06347669e2d8f51ecb9301e70eadec26970b5192ec928
902	Male	0	26.84	923160209075cdde8f026aa0fa9301cd7f00b6ce5bbb98c3eceb9651762f231c
903	Male	0	27.55	c39e1c1e798062bdada9518966647b759fa0fdd939e828a66afde6175ef72291
904	Female	0	27.18	1a025edd15a42f1cf33154c9af029979c40df4ae77a3974563315eadae37e497
905	Male	0	27.03	c35faebfa8acd02545fc7c20a36e39745fa51e1c556063e90e75c16a7d3a15a6
906	Female	1	5.69	795f4f62e0b615efad9c9451c4e284e47230fde0e6ff947056477d78361bf09a
907	Female	0	28.11	2cf5a414377bc0d23e82cf8146aecc57e2a7dcf634204a906b8cc079bd4bfb29
908	Female	0	28.17	8b26d02b7bd54dd34c0a382994b47143d3de14ccf068c3ab44161dff2520acfe
909	Female	0	27.71	b5a1a4747468ff2e2c83b47e7056644c4c26cb888af2df3bf927e561bab00f76
910	Male	0	27.35	bf07314d0e3a464fbc9f7ed406da28879100f1f4d2e0c58476ce877e8591f757
911	Female	0	27.49	12790c9fef3c0a5eff5c588fcededcf13acdd8201c0365d46b55dedcc5131cb8
912	Male	0	27.75	6a6bd967242b76e59ae8c70295aba2f390d914a6fc9231a7dddb08ad045a171b
913	Male	1	7.78	704e9bf0d7d12e32f5ebff679edf3b5c686401ce3e06b241ed57d51fb73fa7b9
914	Female	0	28.2	4998cb73785bcb238d61222ac9bd601ad23a2072c3052c60a833e8ee53f6f66c
915	Female	0	28.6	8bd217deb5d2a14b1d64b94da202914325502f659cc93355930bacac94232711
916	Male	0	28.47	4a96cfdb7cc3f1ad2cf3f60823b8047bb1ae00c5af83c13b080b40050f40c8ff
917	Male	0	30.2	a2e2935aea8b7b17f91a326ae996988d78161d681d86a2ded51fd22672a817b0
918	Male	0	29.42	f7f84655c650f2a2a5e009fb70ec5193695689e43c807e93e793450efa1da06d
919	Male	0	28.61	de4c757ee50d121abdb664087dddb4f2320b6272964a70e4d4cbe75e722d262d
920	Male	0	11.94	ca566aa765023bc574c4aa9a20f0de6a565f7f38a750bdc8b0360c3c348fcd68
921	Male	0	28.66	68b6afca12f691a9a3314101ca70cc9200f2a50e2c2bf75c1be1be61c3505454
922	Female	0	10.69	1f7a68922c3bc4a04d30217284a1ddfb7c5a058f679e8a74edbbaec1b6c07b93
923	Male	0	27.5	5bdd930bfa7716188571244e1fe31deb7391e2259b3a8657a44e6b835ae5ea15
924	Male	0	27.5	56e93ce1ce48028771e5364c2d58ca469fd8020814ce07fde022198badb18d1e
925	Female	0	27.75	acf055147e54cd22a1ea86056f1e449654f2c59c6115ad703280c15030cc6ec5
926	Female	0	28.47	b0ba075ccfaf92989fa9bd15586e371aec38fee7ec07fa462b077fdc5d90724e
927	Male	0	26.75	30badd5d7bb6f1577c981b24e34e87920b636a702610595449f2bba0f070cff4
928	Male	1	4.49	f2e11e8d0396e374c87a5ad843265df9f9eca6e52e60ae62f88ba076791afe76
929	Female	0	28.46	c67beb6175ee3c500fa31a3afbfd056ee5e048551f3a4aab072b3ef089dd4be0
930	Male	0	26.72	a2af3e0d1d2c69fc93700edf3b9fa989fd498fa9efdc593dac92b2e1b1aa1f97
931	Male	0	26.77	fa0bb555dc76195bb95b98c1ac30876e611bad778bf9d8d82f517544c0212464
932	Male	0	25.74	adfa0bd21b8f9294066bac7c733fa7221d86a5f0fa9a971803dffda13458d9ad
933	Female	0	26.59	6037d5a04554bf5b8b04d78cabc390f48f6f925d083727115a13e358718f1cdb
934	Female	0	26.84	e3c5a91f81b05911939ffdb034442bb70734085ddd3e1e288e88cc54911dd56a
935	Male	0	27.11	94c3388a4b097dbbaf3bf5b5156c4441e675f88b43c7cfd079b97ac60e1bf879
936	Female	0	27.22	21a87e5c20e8eb90410b91d5d7f722f598ad3268ef20e0b58b23fb336e25360a
937	Female	1	4.19	c72eca93ba7a3335c62bbbbc76e1380fd1ca677c99e5f9e24f9dae6896647912
938	Female	1	26.89	384d4984c4fe182365a8d86c1acb7edb01934ffa785a681cdfd4a39a2e7e117c
939	Male	1	5.71	6be196601035a55118d7b0cdd80b53a660be28306db9d3f15df3a5f2aeb755fc
940	Male	0	27.13	469351b0d2b8448a19548695180530a50c94b240821c5de97860d9708e751470
941	Male	0	9.13	d2b8a5394e8c21645dfd19761a675da5afe64b763de47c74623eb71c2251e396
942	Male	0	25.85	bd1760daabbf77bb21d4c8dfa4378884bc2770844cb71e0d8765e4fb0b3dda43
943	Male	0	27.01	29850cbe62e28ffdb8d26303b58af53cbb12eee4d3c31ba0fcf21cff96e1114c
944	Male	0	26.42	654b590f98252009a3f82e8723c13f69a2cd23e1f1cd109595874b1f73b53439
945	Female	0	29.11	f1f67f3fc4fc280756c0ae4c6242aaa543426b09c7d1c7cf43935b0be2bb012b
946	Female	0	26.44	fb91b8026b80f0e693278489bf0b77588ad4f75c9040ef304248414f5608ce76
947	Male	0	26.85	cd5cb7a3fefadf70befbe79677b1264742fd1a96beb462b183647c137efdf0ec
948	Female	0	26.89	799a6644611b0dc1f8c4dccbbfa86f7efb556864bbc4ef88d9ed9b87ae940a51
949	Male	0	26.29	5ffe0d046067c1615d7f235f040ca79c24cbd7228c9b477ab56d7c70e253abd3
950	Female	0	26.67	593ac8f50f1e6c4c3cd9c2e62ea98a7f2c641db46848f0de0be118256d47d0b4
951	Female	0	25.63	cdeb42a7d99a961096dc4537daa467a1f41b4800189b0a65f14f714ba4b37576
952	Female	0	28.92	e435c3ab40c6b5dc54f3611b4b489cc723257da0a198ffe4382e4fcde5ccd1b1
953	Female	0	26.74	028d38f4e42eb7908bd7d20377dbb8bbeba2871a1fa0b4c14fa150120b80189a
954	Male	0	26.2	d922652da2bad9de77be941863d71d2b284e7ac83bd26285867c4ea61aeaa841
955	Male	0	26.94	cac597184f2b1bae6fd5788dff8931c75f78d3e1e679f6068049ebb27e7e1959
956	Female	0	26.74	fb189b6f8a6c331f84203acbf31082f61f69e0c1125a85389b4ef731c848ceb3
957	Female	0	25.98	05086de45fd1accc38e68577d949af89e19f5d1a87eff3db64051d5253eed87e
958	Female	0	25.92	c703fad9193e89f7b8f12e2c554a5f2fe8fce68468ccfcf5373894b96fb5143b
959	Male	0	26	fb3356c8141d7cc2f847907e8405699f7ec295578ce216ad931f3323a4f70ef5
960	Male	0	27	6e0b438261a893aa6014626fc350ac46d2ff9d18096776d48fd5a95efcaa1993
961	Female	1	5.74	74d32679fdafb647b0636c31cbb5233a7570ddb4e88629760583fac79b93cca3
962	Male	1	18.34	af2370731ee2f148c63f29f86f66be0af2bcccbcab9d9a1b92ed3b5503d43c05
963	Female	0	25.72	f4ed2e9a32983685622bddd4947f669f8857093cc0b3aed7cbde997a3409ed6c
964	Female	0	26.36	824e8058bf0143713db45bc4ecbdeea4d094be9d81f61ccf257dde8bc396bba4
965	Female	0	26.14	0eb418cca5b3e6742e663fc2d2027f891ec0356efd95e4d181098ea334c4d765
966	Male	0	26.35	da03b1742bb0c1f27b45d9e292e4a73a76f2fcd8ccc4cfd3d5bda2291094f5e9
967	Female	0	11.04	0291070fdc88ed2457ee9241f36439132a8215732b4686983ebeaafc99f7b27d
968	Female	0	26.45	9e238a37f6cd522e0b7d45c8281960e579563e62e169f3bbf00c010140f474c2
969	Male	0	5.56	68e9d701b22889febdcc9fa9709fd1af10af44f23ca0a5ecb03fd20250130f08
970	Male	0	26.83	d31e40c33603390eea63b9e8da8e89826d6df70e1fa02b4ff5bfc0bef6cc1729
971	Female	0	9.05	3f6cbd4c30ba63af7232e0a702b93eaa777f951b3bf3fc1f71142a071ad72722
972	Female	0	26.83	e49e531e161a59ab442f40c46cd2468a728c4e2e19ccba7054f736e9e6777740
973	Male	0	26.24	dddc050747e6d2bc2ee79ee83814e7c2668689b145d31235f7717efc1cdfa025
974	Female	0	27.03	3092163f9da146f839317750878b620a58f9aa1a6994744493b4cb5b4c2ed769
975	Male	0	12.07	aac9c68be510a6293d8e0933881fbcdc7de218cbc5df88c9650c0926ce2bec5c
976	Male	0	26.92	bb762fe66eb4644677b6bab9322d971b311760a71f5f9a219008697ef3035e1d
977	Female	0	26.72	0219138aba5a40fd77e1c312beab9a0360f86271e4e9e1532dbd95bedbf23313
978	Female	0	27.58	2fa3d3859c8aaf69bf6d89c22e323fae6c88da7d530a6e62a3734c918195feee
979	Female	0	7.07	82d0156ce05d469234dddca689930f28efee75cc56aa894c7ddfcb7c75957f9d
980	Female	0	26.97	55641d9ea2ef9767c5553276b2445f0c65b8fe596160ae045699395bc02bfc1c
981	Female	0	27.82	8ef00a070e50ed48703f6d5485f65195027d3e0bb1db764a1f28990cbeea5bc5
982	Male	0	26.37	c47739e0791f5b4340120b4e49eb7251bb3937cf041aea20880d241d269acca2
983	Female	0	26.02	a1cada24e79a2c0d3489cf8227b5977240e669f1bb5d9614482fd6fd5455fd5c
984	Male	0	28.2	c2fcbfd64a61ac99d161d6503ba255afb0c3ae8ec70dab36e6190dd72ad28e5c
985	Male	1	21.03	6f8a4b74a088b518499c80c16e6986fa5b67cfcd37a15b6218a535499a2603d4
986	Male	0	7.64	ce935651cbdfb38d7ef4552facf37c68727897908db2bd0edbb8eff35765e3b2
987	Male	0	27.2	9114492ef1d1aa7bde0d7bca1ca547ee10bbaa37e457f2dad65fd5c939af3560
988	Female	0	27.68	603ae586e7d806010e1e27a054e128424c5879b6d722067b90aade4ea1bb0e33
989	Male	1	16.44	a660a8b0d854d7ae2dfb4d7397568437c4c6aa3e5cca965ae2c5b9477cd541d0
990	Female	0	26.9	27b5ffcf9974bc4d9a91201fbf8d2b2ed9f7febacbbfb22ee8f80d8ff3ec61f8
991	Male	0	26.35	df47dc6998cbfb82b2809d98c82352752ee6a1d36f1f186db2b251d32426064b
992	Female	0	25.13	f0ba0aa3a444bc5657c014e465094400f94929d24fb2eb3500d7c0f3fdce10dd
993	Female	0	28.17	a237bf4b7008b009c94232b83775f4739c3c5001c65655d7a575115ec280fe3c
994	Male	0	26.32	5f9014e0c4538a1c8322011055488c3c4ed0c9fb229d6f868768f4d0933f2a14
995	Female	0	26.89	40ffd206743f25f6bcd2c00bf39826b34c74f8cd6e557cd9737c34b145b92dda
996	Male	0	26.94	97c469fcf789d58f4ec86235796ea6a73611a3e0bbde8160e13974081908d17d
997	Female	0	26.03	165d421b5a5f5022badf80f93e769432269db8061fa96e9a360fd81f9a7263ac
998	Female	0	26.11	39a22d603dc2d25bcda434d48df539ffb0386c4e9c3329d9431b967188114059
999	Female	0	26.46	70fabce7ed0d84c77c9eaf53b66122a2e85a625ca43ba34448f4bdb7cf1c60ce
1000	Female	1	11.56	776f131122a80995ce73021061249d31888606ef0d4ee92907b8f6b70c567028
1001	Female	0	27.59	b7513969907efc63a79f6fc090626d4742109db980ed646a92d30255edaf6f3b
1002	Female	0	25.53	c6b0e4f092d3e00cb38a4420b57f0a58edd7752101ee09b17fc75834fa54f0cd
1003	Male	1	6.6	f12a541b8f27a89cfc8c945d8d8f3023e6b723888bad0aeb2333cae7f55e771b
1004	Female	1	10	1c91a99bee73dbbfc2edd13d80d6dc283de907e72bca725b9534d61a4b0470e9
1005	Female	0	25.73	66a0160109a289cbdcb917c4737a82b06f67965e4f290f7f82611a1099799c46
1006	Male	0	26.15	24bf873d18759381182b4f271140ea94fbe11f47d02a54030830b2e135734475
1007	Female	0	28.37	90cc759acfa3afb86bb205c5724fe8953f3602f88f7d56e23479d174d97ce0ac
1008	Female	0	28.03	60319462e2a655f7be42746565b7257fc329ac963be70f6cdc5f53871bf78d39
1009	Male	0	25.2	415688e36242cf25f150392fa33d5f6ac0f7fa21854914338d1dba2a7bc98c26
1010	Female	0	25.61	156b34a2257fec699544fa3153e75e122919277b2f448f6b89a2563cb96fe867
1011	Female	0	24.92	579848fe84db876841ad8349f3338004925d5492e138cb095f1faf8bb7b94561
1012	Male	1	11.84	40da0c80a02801fb00500640b8c1ea2288fbeef291d000f552f34f235e4b2444
1013	Male	0	25.19	79632b83da0c8734656de5a8f46d3e919ddd656b1f0640624c4f9f4ffb788d5f
1014	Female	0	25.52	31796f5ad5be0917376965f7240f2bcfdb5f882af5577581584b02a25ea6fc35
1015	Female	0	26.03	cc6e6f4b3b780047c9b385d9352a354219070f0d4fed7ad33871eafe6876b9bd
1016	Female	0	27.41	4597ce18ebba73d62512acbe8fe63ec1b4a96958e3c1102b898c180edce77e9c
1017	Male	0	25.02	91750134c3dc123d4c21065f0ce5c40706c422277cd8edde428ce3f94aeb3d09
1018	Male	0	24.24	0f854bf7dd58c3fb9db8ead49ace00973aef7bae62231f72838aae8bd76b6a21
1019	Female	0	25.55	f63222cea066d98053f785922e9bef2ced30910ca45aa36c5ccb166565aadfa8
1020	Male	1	6.33	7cd8c58aedf98c3e3dd331c5dbfb356682b86709f4a23eb0333be2ccd1b54285
1021	Female	0	25.05	8518ee97b92783f9d42efc049b223e4239f30eccfe8c6b0c428e82939332f3b1
1022	Male	0	25.01	1933ad7d8eb228c315f42013f34a04592f1edcc3d81ac35342c74d489136b0c3
1023	Female	0	25.93	11a9481c623c154ec78b3edf6140385e5293f338b14d6b8166e3631fdfde6e27
1024	Female	0	25.25	15f81865e967ad9a390822b881a76e66afe105d8b8a965e577bbfc503896cdca
1025	Male	0	25.46	f3a550d49b98c5cc3fbb7482759b30550a6cdd9658537fc8ed7c90312d307703
1026	Male	1	5.66	2538af2f850c246eade4ba81d4801f705f76eba2c557788a327ec7fde8a1414f
1027	Male	0	25.96	e1e1b1a88e7b7633706cac543c94ee2bb0cadc7195392c37f0c26040310ec138
1028	Male	1	26.01	a33b1f11909b789374fc216ad5971a96e8e10adad7c2f73134af1d619976a5bb
1029	Male	0	24.67	96e642396f4c79438b3a6cf4bcb3b7f3e5cc7109b80d0bba0046fd7a5a075b1b
1030	Female	0	10.79	b2df69fc318aa3bfed779e0bd831b52fb8b48187fe1b059b28e5b64d8d64d081
1031	Female	0	24.38	04bad3b0053c0cf4899542d751d03bd43cc89cac62952e8ad4a3c8a2cb981a5a
1032	Male	1	8.69	6a64fb34941ce32f1f5be4801a9d9b46a3ae1212ce29c00f956b74644bef16fe
1033	Male	0	25.24	e1ce36b8310714586ab7a983451602cc2931917b10eb2af4bde9390e4d9ecf3e
1034	Female	0	25.74	9255a66fc7230ee3ab9265f441f48617a76a2c0af28f85a7d92f5aecbdbababf
1035	Female	0	25.75	7186b97558880396c85a6b78bbd672468b47672b74130b1e403ad4e11b8bd398
1036	Male	1	6.33	db1cfa386f9e43c0eac8286806e773e898d3cde6cfab87743e4b8b5227aad4c1
1037	Female	0	25.63	116b4de0fa99b550763dafc7ca68a057a54e03e917dc5c05aece93d0ab01d921
1038	Female	0	25.32	413bbd3e0de1cb0e2f2548a69a95a0618348777a81d41df890b0b89772ea4022
1039	Male	0	25.75	22adb78926584dfe5dbe1dd0ead20e14f3bc8d562382ba7677e24a4b3884f0ac
1040	Female	0	25.15	943064532af4618fb5ed4119cdd30d0b567379951b8b3a4b5233620bec860d74
1041	Male	0	24.95	d0a66a57e31d9d62e0a679af20df42dbdf50717ca6424a500467ef9417976bef
1042	Female	0	24.25	46a1c2d024a4139beef747d8b1468900f3f379887d9431854148643b981a5614
1043	Female	0	26.75	dbcc052ac5ea0a76a4b1c9019dee2e698644322f586ec6d8370b5bdca377a295
1044	Female	0	25.91	cc028a398bae425ffb384a0489956c3bc1f307c8bb5b9ff4ae66419d4175d66c
1045	Female	0	29.46	be3e6e69425cc1fe30b2273dd26e274ce33a6b65663126ade031827ba405ae10
1046	Male	0	25.17	908b8d6b6353ac8a05f7dc7d66c23046ec0e58b178d80b840cd3ad69746a41d0
1047	Male	1	7.49	4bc46c23c3323607c51d7a8ac8ecb7987b9c803d0d5fd8cbf911ab9dbbe755a4
1048	Female	0	27.74	570fd80127d0e75258f7ccc6812f11881f353d3281eca513cb33d7d01ec0a5fe
1049	Female	0	26.33	7ec766b22e650d9b0bcd76b3b40a82099bf329003d112a9c1f60e7a2f4879048
1050	Male	0	25.68	72177d8b248df6edfa3a46ccfa77d4332e64aa8bca0bfa763681d8d9c8d8f547
1051	Male	0	25.97	ade6f2d627063e7d5bc059b25d7f4c59d0fe137b471b6def3173565f31d58131
1052	Female	0	25.44	96ffb3bde6218b5bd284103291dbb997455d6257f479ae0286bd7af1bd191a35
1053	Female	0	28.24	9ef331a30119898b5a1e3622e78b3c93c3d1665108ddd09f1198ba6663bdefc8
1054	Male	0	26.7	a9a1852d656369e1357926e9a37a1fee7ee76efdfdc25e592f12c8da8404b985
1055	Male	0	25.81	c2f6e9e328f0118b6968c6dd0854694f3fd430f21a872ce0146b2e4511c4de64
1056	Female	0	25.24	1e4040bb76735cd0a64920ccbf130f7f289527c37931141069e6995e95025f46
1057	Female	0	24.82	5add9e52047df8e095e6aeb6304503801123b7781f56fb586b2bcf4189a026f5
1058	Male	0	24.66	db9d0248e824ea7ef2018c06248edcb0a3e972451935d6c42b3aa0930c8340a0
1059	Female	0	24.96	c002f314c96e0a672220c37a3cd715f7a5bd08b2b9895d083d7ea355a171c136
1060	Female	0	27.68	e1b7d1e9607fbbf935488c8843b4c5a7c9b510fbde7bdd2219785ff641dc8d2f
1061	Male	0	27.33	3b9ced6f586d7e7a0bcd1a688c2ee620ffc5d10669252a53af1509a77862eb15
1062	Female	0	22.53	bb154fc3835f2d1695a187658f9fff22804332688dfb2707e1ddbad2807a3107
1063	Female	0	25.4	afaf8a58f1414998feb460edc82df177ed5bcd40c236817eacf032f36dcaa09f
1064	Male	0	25.07	50a5ce9e383f4f7274743358bd0cae9ddb009374944edefef68cd3a8f312aaef
1065	Female	0	25.04	8599428f94c6ad2b6233c45008861cb4015df51b5c5b77e5c2c54ca79fc1edd7
1066	Female	0	25.11	677529694c1c29a6402f72e09722f48fd45bb1f99869cc21c22fd664d5ff4974
1067	Male	0	24.82	78d630928b445795a1632db38b9a4b0fdbb68c29077bafd2fc77a2b489446b18
1068	Female	0	27.09	220199ac84bb3b6adece348ee798c3debe61a0407645e406793e62e6021d0b31
1069	Female	0	25.27	d244fa5c1ae6246172313c95a92aff1c3a2b91b5b19284eb0f4469e3f1c6ed08
1070	Female	1	6.68	edb7779e4d0123f5cade083e90ed141f462bab2183685b0d4c81ced07cfe8332
1071	Male	0	27.26	4b4f2801123fd00b2d3bf9dde29d23202809b3920bf3b2afd336a32bbe290c14
1072	Female	0	24.31	74fa674ac5e342341e37178170964c8d8f7d070b3eb756cafd5e733527cae196
1073	Male	0	25.49	490e13fb263effef87104b5c725f4c02eefddbd9ab4747eedf0600fcc9cd1b43
1074	Female	0	25.47	a126e34801ccf37d3fc0864722b8f53ef3d59c2f1b76077e7c8aca2e4399a303
1075	Female	0	25.45	638373d6160cf51d43393b9e91def281a857a68fd5a38e5b9528ec5d8af8b86e
1076	Male	0	24.86	921fad18280c8a494b1911d841571999e6be6632bbc83699f3bc2376e0f9d1d2
1077	Male	1	4.85	ab7f4a493ced59936a6d052f3336d7bb45e1700bccd19a3f3a029ea2b5a99b46
1078	Female	0	25.55	c89635b596be495ac3d4b82bbae6dea7e7fd325d07e9ece27898b65f5da5994f
1079	Female	0	25.9	4959bb9fddd8b81e34763099d2fabaca444bee127f9d6c7975237b2040c85161
1080	Male	0	24.21	c5162530c6d600333b6ee060600d652d7eed6ea84a1aa344d9a5fca09f60b69c
1081	Female	0	25.26	95da056dcb8cc4d4ffb865de4a5a734f20ad821c0d49c6f1a88d48446926f40e
1082	Male	0	10.54	8c3527d85a0fbf51bf023f7e0a9fcb77e8630b3d550100bed85700ac18e4f210
1083	Female	0	25.54	206b2c409386d35794b48fce0931d85acc1e1625f6272a01f2cbb795bf26be51
1084	Male	0	25.78	c79d4cce6462a3573086f3b571de13781a37e023f1332f65e8ffced66eae0a86
1085	Female	1	8.97	482df5217235e3830ea3e9347143ed2e6b6fd860946ce164be51524f5da15841
1086	Male	1	6.37	740a43f75319b3965936ca7ccd9068e3dde2b3bcc18c65f4c5b32bc593a679b9
1087	Female	0	27	e487821903abf0cc88e165c31919c51e73c52313d2929411afef50ae946381d6
1088	Male	0	25.68	97882b9f4b9d05494c84e5f19edf5d2bbe148177f3c62e1e39a2caada60af86f
1089	Female	0	24.27	deeac37db7bd6d5774b00e9f5b4a77b3b07a5ea154acb8ab4c1fcecf6224ba7a
1090	Female	0	24.19	0d4393c70d80589ee98bb0a9b0f15b3180a67a771945019f49666bec83efddc8
1091	Female	0	26.12	f08bea6283eab1edcb543bdfe6813261fe1ba76a6c08f5903819f3c19caec7e9
1092	Female	0	25.49	2522968e2199f691cc93f84a058fc8e4401db8c5a0ccae5ef5a4de1e78fc753f
1093	Male	0	23.73	8a4024e3389bdd2e711d522bdddc0850eed283bdfda6cea36b28479bd60db481
1094	Male	0	25.9	a757543baa042c6b7922e6ea3b972778ef75e648f9e4147091c5ee05a617195d
1095	Female	0	24.97	f950db5cf07786ac99cd58a76e1345fd19ba35c95269d7ffc8f2fe7a026cd768
1096	Female	0	24.25	8b63c1ef93298e8fb4e25fdec0b648cf21e250cb34c9984db33d133eacbb38a8
1097	Female	0	24.33	928a423e4c353a96aa9b7ee634997ecbe557bd89ae15b038c9157344a6607332
1098	Male	0	22.83	2e321612accdc82d9c50d79b61eab00b62aef7e62c241ec1d49a9ba66ef920e8
1099	Female	0	22.93	2b9692d0db08203a73eac81191dadb72a5e86be0692b9c7a68bcd06beb13cf6f
1100	Female	0	23.87	f2ed991d2b6e33d606f5bad9146a642cd99b02afe78539b01ed9599b7f04e4cc
1101	Male	0	24.39	b3f722becefcbbb96e2ceb42ab54c89990d43bf6e4a1f463fe2402714c928576
1102	Male	0	24.95	2e4ff6082c935a29a7789dee4d9b460ad7d551d1b83866e57c102b05244dab09
1103	Male	0	24.97	b7f0f209174ed472b0c260394842505b4e9803b1aab0d7b720c9e907a6de5e00
1104	Female	1	6.12	958cf742890664dda4a68a9405a19779e00bdfe971d6ec59fcc57214ba1d4d48
1105	Female	0	23.92	ce882615acd30e4eb65998a31d42962461f9f5a3475d7ff143466986dee0c86d
1106	Female	1	4.82	e5abc6aaea0b9285696133fd445a593cfa45f249b7fe714344a16ae16900f74d
1107	Male	1	4.29	8d40cffdaaac6b663ecde8ec497cb0eba10c2e0169e1a466f29eeec1820cb47e
1108	Male	0	24.59	6419244ae51e3b485a90791dae690df9bdcbb86c7d2e36662ca56e904bdeebe4
1109	Male	1	5.06	0be7f4219507b77a03cd7bfb30e43a2512884cb4e2642f60c7f8f63d4e08f12d
1110	Female	0	24.7	d2ae500483dfb9348fbaf1d6dfce6eebe0342172de7b827e741868a208c2c508
1111	Male	1	6.24	42314b4e22dd6b1e53a372ef4f416ef14acee889b3fda06d6e3f8ba7a2b16ec9
1112	Female	0	24.7	28d1bae5bda31fee5048f0652f40d0b2c49a990b2add1f24cc9d05cf5d43a417
1113	Female	0	24.42	4ed6f20ce83df3423b8dbb4b63b98c0c2bc3d7dae7ccdc1f17fb4e526c195940
1114	Female	0	24.76	5fdb521e180a0d6ab7b4d34054e5c1142ce24ac1cde228950a51ca1e90b1e4e4
1115	Female	0	24.22	dee1c0fffee4a8084b3710dfef1dae314b4260ef54b1562a2b775f0178e426dd
1116	Female	0	25.34	67d1d0c1bdf88a7ce9e69d845ed368227ce6ad01822241b2441e178efa157958
1117	Male	0	10.75	3232fcf30cd52feff0992490752081aeee78feffcb6fe5d9fd31fb0b7cc688b8
1118	Male	0	23.78	472172e7e7d9249738263a61068fdde4816dce944551462e0e3db18c5a4cf2bc
1119	Male	1	4.76	5d04f3b8739422162e2592378bf07cb00715e2b319ab356591c0686ff9ae4d08
1120	Male	0	9.81	1ee09e9e2d0d26f6ecddf7a9510e2ffeda5cfefc574297fb7c484621a8f7cff8
1121	Male	0	25.76	569854ae51131f84864df763b6d17cc9db20eb41c9664fafccf1fb525c60caf9
1122	Male	0	25.7	d63d4f96587560b1dc7e0c4c411346f46aa34c47ddad48c6f74e9f58b23a38c7
1123	Male	0	25.08	d15133ef71892b41a31b20e96073ebb3de0c782818cc6a0725b5cd0c33d3bb2d
1124	Male	0	24.82	f396704537da217d2eba8d0cd094cc93edfb2958eed0d3f2c9abae7d816c8b10
1125	Male	0	24.68	9e6dce1b63c4b74d51ff8477916b3d93e62aface9163d1efda2513f3456aee38
1126	Female	1	6.75	4af5558712e17f7e82212e8df74b449bb3a7e7954cdb03b31bda85ffe44654fa
1127	Female	0	24.15	e9ae887849ff1483fe19ff5c548f8a6dd8eeb3824e441e4ccac8e37df1a287be
1128	Male	0	24.89	9ff9a4ea698e3d383d814077a496f30979eddbc86b1e0ef1a42cdcb5b382ab6c
1129	Female	0	24.71	5a63140efe3a6935005221f36f0052c8afa1cb98d9962963c0f5499b38ea9f16
1130	Female	0	24.93	4a44f41538c5dd89e491296d48ac35645c626001a40d0643b44a802e48c89163
1131	Male	0	26.12	c4dc35f446d1ad87b2b2d847afd635ef665bceca3e45789002b4f70a9693f561
1132	Female	0	26.09	ae1afe7fe8c3dcbf98fc386819381530ae36542e94e943dc72b29d63f4720531
1133	Female	0	26.62	5023958eeb1e6229f6ba2b7f8ca76f28f901a3af2f4d687cd4cf0bf2c4c00cdc
1134	Male	0	24.55	17ba310d7097281f949c1c0cad1787c6f1244ffa6fdecd53a9a5edec0cb74687
1135	Male	0	25.18	1a3c75ce7b73b1587cdd844f70121cb0f28bfc407e5e9ff143fc67ddfe2236b2
1136	Male	0	23.38	dd9143a95694d2565f605c0e24f1aee92649b57176561c1aff33a005cc55f93e
1137	Female	1	14.83	cb9e9dcc3bd9e450984990d02992ea15d8b960f33c4496c8a51f8f50043e38d7
1138	Female	0	24.74	792f2ae3861a558ab6a21160e51c6d299ac727dd925d61834629cfebc8d038f4
1139	Male	0	24.85	ed0d8c16352e2ab7e67332d96a8a97d2063b353310d66ba39a6fc813b30eee84
1140	Male	0	24.7	ee037a1ecf16dbc1f4a1ae4e23d453c158ce8482ce2a9ed6b1ace136d6264689
1141	Female	0	24.67	702153e188596d88480615fee4541bb6461b9223f37295349d061d47e6716d2c
1142	Female	1	22.45	5ae86e69e538bc46ec451064c99cc0e9bd500ffaaf103387b6a8130b126833a4
1143	Male	1	23.84	01d2b5c0fdfe34e5e73735955fb37dddb39bcf03cad1147a31be9ada5ddacaa0
1144	Female	0	26.77	e5ff7ba6ab5da07a427b67813554519e603bdfc55e3cd17804302822a857029c
1145	Female	0	23.74	91519f5294c7b7b7e80b3b17a59be698f92bceff47f1a6806c6e704b189d94f5
1146	Male	0	23.87	3e0a729ad77f815152d640576f5a1f2bede5221a648b28ec0942f4e09f7f16be
1147	Male	0	23.6	95180a6d9039fb43558c1778206291357034f8a2bd5f818219b324fbe2028f7e
1148	Female	0	23.55	761de3759ef71ca539c5e972d660b2805ef760f895b946184dcbfa4338cce1cc
1149	Female	0	23.49	963e7e11a158e0ce1facf2636a945ff110238a3f227037f027c62105d9d93001
1150	Female	0	26.75	1061d7371e38a724e97659c40adbb996b720664dacb78d26c57b4f8348d0ca6f
1151	Male	1	4.77	26f9521ad84d9a5a19009d165bc096801a326e10a8836530a19a0009bc2bcf97
1152	Female	0	23.44	e8946b2096bd0a66a9adf10044d01b9a2311b4db7f9bec91f6fbea93284cb6d9
1153	Male	0	22.92	2e61f0f07b0897363de1887acb475de3693c9e66e3418eee7fe8115d65f56877
1154	Male	0	24.45	48825f7f7dd14fa78169f4ec77f1bd70d08fdcdc145ddff0b711f8b9ce30561e
1155	Female	0	23.95	90afdbc697f952e67326d4a5941461267ed85067454f817879df8d142270c391
1156	Male	0	23	c0497ca6ca56bf545d321932f2da7ec50e6590fa6f98146577ac4a8089851549
1157	Male	0	22.78	994db9dc097b5986b3ab85d09dfe1c6e9ca1842b8cbf25231b9a8a007286facd
1158	Female	0	23.05	7a37720c4c1b61c5436eef893639a2eb0d4135efb90d822e30e4cc70e6d6a4f0
1159	Female	0	23.92	0a8d7b02ef040dbbb546bc775f49f0351eac7cb1bbc6e37ba3234d381fc50994
1160	Male	0	23.83	0fb36765251140d5a4ae338346fc228fc42f509ff24f0f60d815b4daa365f333
1161	Female	0	25.45	6cddc8b36d9311484812c54795ec67b1b7448d825d4989a60fcbbd5663600c14
1162	Male	0	25.62	fae587ab1e947d96a3ad7e74c71691fbe335086ee470ce9404926c501d0e5ae7
1163	Female	0	23.08	0e67304f810ed3cfa0adc222bee7df85984aabeb436a676773b304c341518092
1164	Female	0	23.19	60953722ec0190de222c5be7716ac98c71162c7c540fe82c0d6762dea5b0d471
1165	Male	1	4.93	ef195f346220e7f3f3dd593de38533ec7ebdc351c2c6c531775395b38480bd80
1166	Male	1	5.07	e19d2e737a30d632e39414b56f8bb0bdf6bfb7888555123af2426946945f154f
1167	Female	0	23.18	882e78b3eecfaaa094e3a128043aaacf5053aeae1e6eb8c7278b39edaa128782
1168	Female	0	23.48	643afc6513678943ecff83c12a1cb70dc561d21fbd50865d27fccecbe3059d07
1169	Female	0	23.07	6666d6b3fb2c9759a99586faadf64b79bd94cadaf28e2fc81dea943416dc36c3
1170	Male	1	5.82	1b0cf31416aa25594e65b31f8cea55b95c84b09c7c15df118ab9edfbd5521050
1171	Male	0	23.87	16d560b42e3159dc31a1d0135e7baed32de2f778f1d83135f5bad81cd64eb6c9
1172	Female	0	23.92	edf54ee5c9672472d00cb289c396b75243695b59c5f0f03c85ba4a2852d06620
1173	Male	0	23	22654b6746da6da71da9d685e533da6cd3566d9fabbe8d48e7831e214f4c3d50
1174	Female	0	14.27	bd42e98638cb09222d325ecd922762bc2fe00399438e015fd5fdcffab6ce4669
1175	Male	0	21.7	d30ad51d428b44e7f2ac460df73e96d78b31a176c9b44014fd924750d372c788
1176	Female	0	24.96	e12906b32f18edd69eeaa9e9f0ce3be18e716b6b429e95374239d8a5a067e431
1177	Male	1	6.35	5a1d2c942e01c6588a4a987ae79972185c243ae9de44274448f511c66dad569b
1178	Male	0	23.51	74cda713342a131fb5b90d512ff742d0cea341413534c5e677ecd717a082c8fe
1179	Female	0	23.55	de462f44a501589a80bc595e4b9b43c15d55787a86fdc86d7bed629486905faa
1180	Male	1	5.35	077232075ca7966d23cdaab6cf597c66836ae6667a41503054bb30779bc6507b
1181	Female	0	25.47	8d49b375727ea14a286db7f1de64f95fa3a3267a80f8618620422666d5e0cae4
1182	Female	0	24.88	88707c4aa458a1b36869c0e2a654557e815914f2f876e28ecdcb9a810d8e1908
1183	Male	0	23.86	76d46c597dcc8e1b865a553e668780013bf46ba1ffe814a36f52dd83f6ef7f2e
1184	Male	0	22.88	d3cfba4225977fbfc4c612bcc9f41dcef6e20fbbf506f581fa86c71a0be36a60
1185	Female	0	24.85	6d397dbf4d71bbccdde824723a3c51282453651c1788bdfeed428b62f8bdf343
1186	Female	0	23.94	e4fd342e7c43845b3035f4caa82922c1c1017f36e306e1186a546e4c97cad897
1187	Female	0	24.27	95504fd9aa94546c456bc5ec4a9f820b7621f5180cd69503a7650bde0b9b6dea
1188	Male	0	23.1	23a3d2ad35db2f2f5f962cfb7ac031cdb12daa88cee586f59b546b1cab13879b
1189	Male	0	24.15	57102b4b26f0a1f562fa5fabef5e8cfcbcb603c3a9f0144c5312c1a594862552
1190	Female	0	23.21	ac0b76261579a9022d309b4706da6256f7c817d44464d4f4c8e442e518cd6850
1191	Male	0	23.06	66daaec1755057fbfd23ed9355ba4d22726471b7358720b1bbd95476ce398192
1192	Female	0	24.5	b119af38265ce3e925e6c24a0629ac2c254920f47c59f297225bb080112312cd
1193	Female	0	23.31	f7a56a9aad5d7d720dc3f69f8b4a6498ca9400148c9b01f9ccbad74f508e171b
1194	Female	0	24.16	7b1a130c13f2ad53c48782774821390e24fc142581b946b75a50ef5428e317fe
1195	Male	0	23.52	0018410f5779ce9bab4c4fe8e18c6ffd299aaa5029dff2fd292f33d6bf4b3049
1196	Female	0	0	a28a896224e2a72ada33bf88098f112a0f8a4221d8697f3fbc10b07db483d39a
1197	Female	0	22.61	90a52a6aa31cbe8528e927549837038b6c06ff1881ebe53f397d6adb850dc93b
1198	Female	0	22.55	124ca838188d13f3009899f2160ad550c0f568ab86d01e1b4c6d2955e8b28b39
1199	Female	0	23.52	39b811d73e859acc6deaa248a917ea97787f6ac43068390e83991cae0fe0abc9
1200	Female	0	26.18	fc3b4b00d6c3527a961dd777521171ae6fd88eaee023328749ecc4dfcb6a9cb7
1201	Male	0	22.09	710ece6858dd177dd88c50c0f3af036af254ab5b6b7afd8142a4720c50bcdc72
1202	Male	0	22.42	e0e07d24369cd4e39e712aba67b502f6b6e549671f43f9240300e740e15a5a92
1203	Female	0	23.5	5f13d27acebaa47312182aa5dce02604dc04640a32adfeac1bd13cba12e141e1
1204	Female	0	23.53	259bf57d05a086407e7df2925f7a5a20a192e20bbafd42eb5de5fb7a23c2702a
1205	Male	0	24.83	180e4430f8ba06ae1a47316a0f6b7711d48a950d6c74ed03ca18f5b301125eab
1206	Female	0	25.15	705e89db70b7239dcc615cf818e598f292b822f3f91f165c8de9050ecd9013ea
1207	Male	1	11.05	4721cbe1ed8d1c83416059e676fda45b49d97e296ddf423b76a2862f8186a644
1208	Female	0	21.47	1e7397ff630efe0d276ce4366ee4f4dd59a195f539f17b3aed03f1c659215a8a
1209	Male	0	22.36	c57e1587ed086bf4c436c5a2c168b6b759b86dc8430bc676ad1a82016647fa32
1210	Male	0	22.3	552e019f456f6c991bd918936b4c2047c01a99dc031e5f69b5110fc920f02791
1211	Male	0	22.44	b87a2eec5ef8b49431150645e1fc9de72601f4ee180497993b10833b63e3b643
1212	Male	0	22.5	ee396a93aca7636de0a11ca617ae72d0e6450c495d01706044fb66fe5f47c7e0
1213	Female	0	22.48	c0c72baf415ae1ce718d41224f63dcb36d673bd2fc3aef6e4c35893fe974a2fc
1214	Female	0	22.08	1c3b8243531f417bbb1db20f9b4c17070a964000ef247beafb826a3e1be7f37e
1215	Male	0	22.08	36d7ae4cca855b40ad59bb9b94390ce693dedbc985e4b707f263456212962303
1216	Female	0	22.15	0445ccd7aacc5d8224279ad8146fc4badc677b3163428187680be4bf700fd9c0
1217	Female	0	23	c150be60712fd166388e36916a77c687c49f5861db32f73503f32287fa10b8a3
1218	Female	0	24.51	a432ee4257b35f5bfdc74b2f7ff7b78a2aae47bac15c3ecab9d18a27185ab699
1219	Female	0	23.85	883489ba8693cf384de4d3a213cc4723876decdf3608fd7e377cbf0d88c9eb17
1220	Female	0	21.91	73e4b0a299c8e304e3b0989b8929a3359882b29be0ccf67f152adfb45bc6ddd5
1221	Female	0	22.15	47ff54901c8d8c33de8992fc864e03b8b5b6c5b5e8a666f2628db81ee61d9956
1222	Male	0	21.83	6dd39d264498063a223711eb36184173ce2865e2bec57b0d75a7a6b646b60c75
1223	Male	0	22.71	1d3963111c26bcc61766923bd412027854295ca10447d811a6fbdff3a71d932f
1224	Male	0	21.86	ce37a6e678a7253fca9787c8c00a6a0b9ad5992aa76841e4b2b42a18913bc9e9
1225	Female	0	21.72	0b53a5b1f03eb30e5c84b397251b7e3e7e9dd35471c6b267615e9d3e7bb96d7f
1226	Female	1	18.28	22dee84c78ed59c8d05a8cbd932871e118ba4691aa88bab9216f69ac662360b1
1227	Male	0	22.04	c649aab2c266d9785ed78eb5a923954d5bf220018c3c7d7981e645d6fef481c0
1228	Male	0	22.89	f8dd5136f217e0ff4b75316b1dce249fe89a427e89f15193549a4bb2b6e0c809
1229	Female	0	22.44	f2da70f9317e871b484dffd1f6de87be425328e1e743f5c65ee1b63ccd248e08
1230	Female	0	22.4	ce19c939a5407ca745aa96d845492d3ac968416e8c21e03cda3154c299834581
1231	Female	0	23.03	ac1d8ca512eb0192bc19b914732f0a6cca22a3134ef86edd81f96bd1c2b12bc0
1232	Female	0	24.99	7c5cd345cd4e503b469672b28d8ef62f6ad13363f1db175c31ee5c29ebd9b972
1233	Female	0	22.93	bbeb3e3b963da8fbe77b3bc2de66ac15d46a3253c98e48860c9d4eeee46b3052
1234	Female	0	22.49	7832b00a21d115decbf7985a9122e7be2b332ee33de24a60a307b92cad19b620
1235	Female	0	22.72	617a102319c8931150356b52a23547ad9d81edc68f9a8cccfb21d9d92127a83b
1236	Male	1	16.9	06fe6fecbb177206d165d8e3b85737176da0023b506c4b6658cbf1151b030ad9
1237	Female	0	22.04	16679f0fb6b15088486c2f2f6c01824ec4c6001344d4b021d203e8e00f65b20e
1238	Female	0	22.17	3961dfba15f36f9ca25f2124610691cade81f6a242d7f65e39ac6d5f8595043a
1239	Female	0	22.08	141b283fec6c479bb8f967c39e742b26bbe26423941c43462740015052b02111
1240	Female	0	22.99	b13cea14cec6ea37abd74f39d226ffafef31e3c8146b9a771a6e4c18ff8ae454
1241	Female	0	22.99	8562da12c22e41e09c5bf38a3122a4902f1917279b7700cb188204665a488b1e
1242	Male	0	22.95	221e577e5ecb905a4bf2c250e0b8003e9f8fb070c27b1e08db31dcc7a948f843
1243	Male	0	26.92	d50d4989a40bdc470abb176fc8696c15e16ed8619705c09da8096c914734683a
1244	Female	0	24.3	9f2d6196123ab69d8672f614e9fce3615450a8e669eb407921c06c83d6cc0179
1245	Male	0	21.68	eb5f4ce5dbba2170ffa7ee79c36e38197ee44246620e97abe512ee767f786e74
1246	Female	0	21.82	3390039f5ef25805d8de4bd88e56046c97a09f630082d429e36cba400ac7c318
1247	Male	1	5.56	6ac5d68c9bdbd53073ac71ed63d8141afa672ec38698150ff50927f9c309642a
1248	Female	1	18.32	fe87cbfc118f5ea25856645849a38e9e74f05ee70566e43f6710db2fd3be5423
1249	Female	0	21.51	3dfe20cd7f8a7ffb323ce8ceb6365be7e8e3e36f36b666733f4af3ed6a29c4cc
1250	Male	0	21.27	16d8592e23d2d23e006cbf8b20f0a8195ec74cf02d929278a72aadeda0af465b
1251	Male	0	20.79	bfd1bde430327874ec8fa7f4779f7cfc3cd92538884ad17f8d983487a97f0599
1252	Female	0	21.63	4920b9afdfa6b14594734d95b1f5d76b864774cc7d0c7b60b55d1813b1414780
1253	Female	0	21.48	fe30a5c6e632845471e65c151520c74154240197278dc9d8e5106144c9bf0b6f
1254	Male	0	21.04	2bcdc77f048ba209c2c4f391beb322093c90eb61019ba3ca13ac80f399531ab1
1255	Female	1	7.91	22bb3ad4a42752c27b9551de782b1f76c5689b064e69e975b73176955ad4cff7
1256	Male	0	21.45	ae6f36308645f055ad889ce0e040f74358b8c3ab7a7f4810e7afb7f4b8e9199d
1257	Female	0	21.79	f6cdbebf20b7e9edca6216f358f8a511de8137b2ea8aa39493417f1321eac4a2
1258	Male	0	23.77	4b28d136ba2cc284b964e7d563aba57e8c99f27367fa57ee427e0abaf62f5778
1259	Female	0	21.82	1ce7b00ddbe36a7cf5c865643e4f82831244a5d7deef6df96b014297b32a9b6a
1260	Female	0	20.87	7da3ae697ed77fc6653d02da8bdf7093a461ffda3585e5a4816863864dac3c15
1261	Male	1	17.11	93f47468d97c2d5d49709fdc08a3ed363f147b8a56a95c13ca5de7dcfe4857a6
1262	Male	0	20.5	38fc66654d12bf3e455f40881bb2b98bee9f9677f113fe5679722b2ac18111c0
1263	Female	0	21.69	caa6a2a26ff94028fd1f4bc159a362dd1cad2755a4dd1e3eb9c45a9114864055
1264	Male	1	10.26	026c1f73373f681410a2a5895083cf7d9feb43d696d97e2256feb4d110bf780a
1265	Female	0	22	0d8275fd7db26f4136f3381a1b62c51b3a33a208cc985f0b366afbc1c1832111
1266	Male	0	27.09	71e95df36de97f92d652e04d53aa139a27bb2436182744384e2d6b61f7e40bf1
1267	Female	0	27.09	ccbfdd0fad209f2d4cb5ec5f50612f418fdfbbbe35ad084b71627970e1365c4d
1268	Female	0	21.98	03ada7536bef18e1f51c2b12fa68fc084a0c60b4e20aee4597a17b697e213367
1269	Male	0	20.94	5c03f6292586643a919478040c117f908837415fedf3445449138b5a8db1f922
1270	Male	1	10.84	64775e1ae694f88208d631886109f872e4a8cb7e37f504e2e926c5fd6c143311
1271	Male	0	6.04	35fa02337d1ee747cdc2c18890400ca09ddbcc92d5187e3da5ee787a13b39791
1272	Male	0	19.86	62e0d57bd9cd43d4c43a8d3b2d86019bf52e0f7cd21cfd88f2bf41fecd778bdf
1273	Female	0	19.55	cbb898e766e88c3fd55bd6f5b15042fd0ee0642f15aafab38e0a47c300f85fbf
1274	Female	0	20.1	e949bb135ebc49b14ff413b05883d88cd3a9022b8c85ad06ed0c471988b2a79d
1275	Female	0	19.86	d0b52c2229b9bdeabe006f489e8278addbb5da63f901410c0c549b3013a7c2ce
1276	Female	0	19.03	626a654f59437ec09065c663a3a54d1a5a746fc9371cce21201bf369f8aa6ce8
1277	Male	0	19.78	33ddd0443534246281b1da42f015497beeb89b2fca78c5a63728fed382d97849
1278	Female	0	19.71	16bba4e55a46e64c5d3f372dc97913c9e7267615b4d7d2cedef5581087899344
1279	Female	0	19.45	c3ca9c31b8ac9dcbfc8d81b0ceccba079d2715afb9fc70c55e815992fe022963
1280	Female	0	19.69	39262cb6ca08b47e9ab93975fa48c43a875c521172f3cb1d2faee9432ffcf6c7
1281	Male	0	19.84	b64cc18fa0f8e3a30fe4a06443e143d8596b711f09aa46d96e9f2eaeccf386c3
1282	Male	0	19.85	9d966f1d07d38094729e51ebfe2d5d8b372145726522b0f8e5ef394e54af1b53
1283	Male	0	19.81	1e75edb52b2a0226a3dea7f706aa0294f9f8731e79ca64aff92a04ef51cbe8e4
1284	Female	0	21.98	fe79d105b9572df8d7aeb3ae49789a95cb8d85406fdc3b7a74f9ff628c0ba0d1
1285	Female	0	22.42	41352d01c4d994a857f2bf2baa1fd1b06cbd71d90d0c2462939222816b4cbfe1
1286	Male	0	20.71	cb42fa6f1cb842f968d9e54cad4375c9f9ea62bc97d0b804a4641ef5ce34f121
1287	Male	0	7.12	9f60a0330cb64b5f11588993a86d6702d25ce0227aad63f579465548ced3f254
1288	Female	0	19.5	609a8353c722dfb04c0440f9b5673a2e2e620a85c4d44963337f5c3b2cf87923
1289	Female	0	20.18	64fa7299eb6dd9bdc6e490fd27d5b17ae41ad3d808f30d21ce362045ebef8353
1290	Male	0	19.21	459a5696192c5ad930851348ba186f6ab4b731ab8e5565de2f64e6a0900b829c
1291	Male	1	9.19	bf54f92273b4866250374ea3587ec247ef3b6beb57b8fa0648ace894e86da9f4
1292	Male	0	19.65	086e155d8ba4bd2e24b51b7a60393e49e3426479347665f62c0292ecdd0e33f2
1293	Female	0	23.2	e6786a08d5d679cf767c49f655ed3147687e01703e48f518cd0549c71657c86c
1294	Female	0	6.02	9f746143c1e95367a56a8f9179386f6a1882904ad5993522da0a3a37d95f3fb5
1295	Male	0	20.75	059570ecf4aed7b03dcc8d637d069152b36144b800e10c8ed4ea9a9786a69748
1296	Female	0	23.91	5b4fc0cef4029de30116b3f8dbdd974b148b7b8a1ed6d65cbfa3ca47c406b651
1297	Female	0	21.63	e16c26eb7b3cd8e85313a1fa998c760505c9425da97936711edab68727303ac7
1298	Female	0	23.85	a5b77d8c71c2dc3a52255a8883543e0eeb00982faa38f5af8b616c47ac8e7302
1299	Female	0	19.43	fa9a94e93f016d0699a887456f4807cebe67a525522763effab45fd1994890a0
1300	Female	0	21.98	d60dbedfbfb3887012ad13861fdf368ac6212b440a4d6070bb07cf2ffff540b6
1301	Male	0	22.77	d2b41991c8951d287a31dacb1afb92cf9b96dc27049e2711689a073af9e192ec
1302	Male	0	22.68	727aa1e8ff1a831cf744050bbf203991a213fb0da19d802163ef3d6d52dbb475
1303	Male	0	20.38	83ed00efefc7cc18a001e7ade501571deb67d0837e6a8f73488ba721cffd66cd
1304	Male	1	9.48	896232ae4c39fbeab5fea0d5a94a491d5475f70036e8e63ce3555dfbdb29b5b0
1305	Female	0	20.86	c6616031c1e6319ab4427f50487e3d271854a7596b42746cd2d687f1bd62de48
1306	Male	0	19.8	1ad3f7ccf805aa71257f496430282089b63b7966303e4c4a6a129f175ec3f77f
1307	Male	0	20.15	b3189e6b49d1e82c30858644ce56c58f3e1275077d378d425be5ee8013b87f68
1308	Male	0	19.06	e3bc7e58ac55e8dabdb9077db6f068ebeeae3917c353f2a549a16f2ab32d1b01
1309	Female	0	19.92	d7239f45810fb0df8936e31bef705b50163bb8942e10ae16f04226411b8a0124
1310	Male	0	19.16	b56c7c190fa19d3694273599abf3f7f105447b89ca85594b2b954907877782be
1311	Male	0	19.6	9411552603163d598531d038efd412aa8df4bcf9a471e835a616f63473536ee2
1312	Male	0	5.02	84ed1d660bfc41b85035df593448f27a37f1ee8d37c90f0a8f479117532ace78
1313	Female	0	20.73	0890fb2c273eef6dce0a6ed26cf8560dd931fa2d2d5e1c6ad88c2e0768c4e85b
1314	Female	0	20.73	f0edc9b7e431ca2cec71417e8e01eb1daf94b4f22f6b2ab7e393ff45571c3747
1315	Female	0	20.73	2c67e056349c0e0277a5d32795c3e49120a13b3a8f23362857691715d71de408
1316	Female	0	20.02	27a5959e45bcb6a2943b3de58cf88693612ab5ec0caf1bdddc25c1340af2cbba
1317	Male	0	20.14	3233edd7c854cfaabe5b0d16564aa2c09eeb02e6ce9b34c5be0e4e04e6b3397b
1318	Female	0	27.09	c7aaf8f85cc87b796ab55a9eba31e8b11c6efa6e855b9da83a284c37820ac902
1319	Male	0	20.31	23275d9070d2c9446efe3de82ab6caecccc12155dc83b98b0d60f77effe8d3b5
1320	Female	0	20.94	48b85f993516b3d2c2ed5267bf64592703a743fb49326ee638958bf95657ed7e
1321	Female	0	26.09	e5a199283a0905a34f433604d04b7179e788c4063542a592f47b85f3908d46c2
1322	Female	0	19.98	08ecaf065229dbdedcdad9460e5b261cbffb879764081350db4a8a96a64d77a5
1323	Female	0	19.43	a2a28dedd91a197f5818d21f8c823f4c9f7982e586def5b861a90402530e524b
1324	Male	0	20.21	f3c16211bb1ec6406880ae5c575dd5d388db14077f58245b54e77c45b26ec25e
1325	Male	0	4.76	949bcb6620d652cdb21189085240642b4fc4905720cda5ff485bac3fe52ceb89
1326	Female	0	20.07	96f5a1c52ec12348e9f2608c95f4ef48c7e9012bf6cd5576b64c7d632afc2af1
1327	Female	0	21.95	5b6b01fb18c5e287cf9767c68ce8868736d88cbbe120202fd0bc35544b70df90
1328	Male	0	21.49	6a3e0f2d31f35ce8ebbbf596ad33a5edb0dc8edfd7c3b3a120ec3664f5985068
1329	Female	0	20.54	cf1597bf9329409442f67fd4de12d97d7a5543f0da5151d9b710dfebd9fde10e
1330	Female	0	21.64	f56945a97fed091e10f44cb4af5c9dc1898a2798212ac7397ee5d33cab4cc82d
1331	Male	0	18.29	cfad60832fe09c903ef2824fa7c32013168f1386b87280677d0a5f9dbebc56db
1332	Male	0	18.27	77422d7387e3b0521138847beac4a46d885c19bc2af3bf96ac182c963251857e
1333	Male	0	2.98	2daa64a94ca49134046f9d8f67e3068b1d9ef1fdf2b9aba470c566eba75cbc16
1334	Male	0	18.06	b1928dba4b7d90763914dfc1cfe42460ec301c9071cc29b16d4f4c5e664428a6
1335	Male	0	18.63	9b4d3ab4f15a65d08b5f4a53742f17d5dc726034375900d11f39eb1e0995d59f
1336	Female	0	17.67	69bdb81ed39aa4742ea8ad8c24a1b994f3d45396ee4ca6c5b5fdd785cf8d2dc5
1337	Female	0	17.61	d9f9c6c6671cd4773af24749f5eeec4d1451b31d0a98341ce06e1f68762af9c0
1338	Male	0	18.14	c1cdade9f81736bb66b5713af2b99d6a7a2b8157f78db9e35c2b8fd74d99a9b6
1339	Female	0	18.05	6b9ec2b8a29f61a28d74465530df58aa04ba688ee11e88d774b7020b598af5a5
1340	Male	0	19.03	e98da9a4e95265c6afca0c4e0770437a5ba88dba0cf48bb17b289b0f2204655f
1341	Female	0	19.57	8cab1db961aba4a96277169c7277b3b6823fd3f7a9e9c4ea7236c718fc23f031
1342	Female	1	4.5	9556f8be99cb2851ace372e3784d07b3326aead096de9532ee7e5e266d82856a
1343	Male	0	21.95	6e4186c9735c1d9b351eb667b5fc04e7f563b447a5e2fbd827cad0497f46b07c
1344	Female	0	21.74	b3a4c4ec6bebc884a347b65b53283b0253934fee0dd3cf18c9cded2d02351152
1345	Female	0	18.73	452865359c979c63a68a891b42254856c41d23551fa190948621ff85ec864479
1346	Female	0	18.49	7e8bbc432036a8e8d3e7f98017100f1f2eb11892b0e2f0ec01b3ca8e75ac97a7
1347	Male	0	19.39	c9307ce2b135d41b6ecc70bc90f3af123108ee0bd8fa3d4e8b75f36c22ea5a7c
1348	Female	1	4.71	bb6aa43cc504f96b9f94c6c8688b2e39b3d0889e94bdee43c76fdb55a9da0f37
1349	Female	0	18.98	357bb6b2dac09a5774e2887b96dca97dbb1c0451ac99ecc92a8be549188eac29
1350	Male	0	18.94	a397cbdbff3951a311021f21e66a36fd073e833a94ba6f1626fc4133685c7494
1351	Male	0	18.88	9cad8ddceaa706c533b25b7a2731da668ca26091df0248f07351848f63521b39
1352	Female	0	19.76	bfe4aa30f2ed09b608ed4da554aa7f24c0ce7dfd1030349844621d26606bb08b
1353	Male	0	19.61	6669bddf7c625c7089d83018461c90102b33479611985b40a2e5bdb779c1001a
1354	Male	0	19.44	6dd8da133e3a976c7c026681af438f9b0309e0d594d8f11d9a8acb3a23395652
1355	Male	0	20.09	5161da2af556319ad439a187591914125779d27e98bca2b1452487a075329452
1356	Male	0	18.68	ad902c0cd58f7737b22d7d0ac5df86467ead3631807f2db0e6bd65e154a87167
1357	Female	0	21.67	b9c2748f2032b78b972f3549f0c0cc1f5670039387752c0cb65fb0f75aad09f4
1358	Female	0	18.75	704d05d4191b6440cdf61bdee051ccab7271afaaddbc8fd7c11800c791a40ebf
1359	Male	0	21.31	9287ebbdc2b26a6c6dfc3859526ab023cb6e1abfe8210249f1b200c391379f55
1360	Female	0	17.77	5a6ade95b05fa770c6962a65086f3241e18f72405dd4f3f238fe9c31be35e99a
1361	Male	0	18.66	c975c85b46f8a98ef3ff5ee7d7aec9f885be0c5b7f75b183e9ef3df037ebbb70
1362	Female	0	18.79	2d67d59f5ce4fc1069b2c4a84d71a0168fd9c48523a6a3a321c51f176e4d6ba4
1363	Male	0	18.36	6f35730fbdbb5233b722f4c7d2bcc5593ecb5b902825a9697c91ba5ecd58417f
1364	Male	0	18.04	819bfbd7c523ba886cfcb257bd88b3320a4eadb6f8479cdfe0735f0bc43f0b07
1365	Male	0	18.1	50e676c2756aec7dbcbb8e0f7ba96c19f5c16cb75b579b24216722fb31aa1433
1366	Male	0	18.93	ec39d473c5af6d99462015980bf858fb7b8c6fd976c7311083cf7e3e48ad89f0
1367	Female	0	18.57	ba20b37528e47c78235a9b6a1acbf922d4d1bf9c8cd687d3f5d84a5d6bca3c70
1368	Male	0	18.03	6d202c2031984de1c7b200564f07317005c09b37957d51bc36fc5b8277c8cc2c
1369	Female	0	17.13	394233349aed540347c3c3e563af67c58c3cbfaefed45acbb599ace99b808b86
1370	Male	0	17.32	ae71d1bf654223a14a15b35bf499be329b656b5d2b837596c15fdfb5ca6e3157
1371	Male	0	3.4	5a9906cbc15f97b382a4f79fb550fbef38d9566d2687dca5ae6f74001b7f56db
1372	Male	0	17.81	919455904b0bf4213e47bd43e4e25edecc805a7706ac75c8d7cd24d8a145c7b7
1373	Female	1	5.71	67147abe56f3191423079a6a300669ac4efffe5fe8dd9184ad52d18d37f7855f
1374	Female	0	17.08	83e5756b039110fd2f192a8d96ce8ba72bdd1cabc409623587dd684d63755cb4
1375	Male	0	16.92	08417445e771833ba6fae11d6a62cfa2d1d334d34052158a597084ba7888b78b
1376	Male	0	16.85	c29257ba5d526861d55553a618db2b8025f0a9bc27627ed960c245d8a475c0e5
1377	Male	0	17.9	b5184fccf6cd9ec4deb3d854d7496b3e6b08e020f62d9972099cfffe89195281
1378	Female	0	17.47	f6102ff8f19ef9133e4d3bedd3c73b6415345b11bf95b3381a660eae8eb2cb76
1379	Female	1	7.93	099705272b168c1e31064685aff7f21d3f38db209b5f52be684acd8251c85f9d
1380	Male	0	17.13	622c362e50982acbc1c578194b74084c7458ab3df0b72bd5cbaf3d7cf5ba163e
1381	Female	0	17.81	9b7b331459ec6f21d423f73c2a88cef428f31183765be2cd33e55ab76e4687b9
1382	Female	0	17.02	8db93a6e61d2673e5c8b6d3fd8c5a3fa24a73d98add421c028f2908963b03202
1383	Female	0	17.13	f9a67ee5f21179e0e6e193958c2714f60b2ce7a1007dbb2f6cdfb270a299c4d7
1384	Female	0	17.72	ad83eaba44d8a32ffb8c0755def1e3dbf0fab95479bccfcf1a5723fefbb91174
1385	Female	0	21.4	bdd0c9b27450e9a04180732caf29813ee2579e61e229fa14179b8f4a7e9af031
1386	Female	0	18.82	c517f2145846e4bc468fa413b4f01bc70d6f97c4b1a5bd406309ced44dd5688c
1387	Male	0	17.09	1e0ae8003ecc168e39ab6ce17dd181f865894dd1690cdc940a392a03111a008b
1388	Male	1	12.22	7f698af4756cca8bc277c7fb9ca4401e04451c6d16ecddb01ac7d88e6ab50f1a
1389	Male	0	22.09	346582ca8a14f2e72b5947f2affb1b067fce9216605c085d0c760abbbd5d828c
1390	Male	0	16.98	cedec6504dc475ddcd166f7f810b10dd7dc1d61fb86b59e5763f3a3cc7bbc0e6
1391	Female	0	17.42	1a398dad19fd1314c18adf0986830e6b295324261c9de9d03a3eb236594e19bb
1392	Female	1	13.2	31eef51fa140b5c277f28f439d53f2146431004774040fbe828676587c003788
1393	Male	0	18.12	995fd5bf8bb95c94ee401befd0044089a8ba6de9e666c7d55dba415d9b3ab814
1394	Male	0	18.89	cf1b056b32cb727c8891e615efb79a7d67c857c5b368d5aaf6957b15bedbbdd1
1395	Female	0	17.88	0c39b6f912e17cd73ca87cd4ef4dafc5f7d339b1010da376c764632d3d0abaa9
1396	Male	0	18.53	b3869c2be40f62ef19d582b7a1b4d5759f28dc24e8805ddbdad36b63b4a84a9e
1397	Male	0	18.75	2288870dc10d2c647a539ae5b5423d8ad82361927dd2c3ea59546a467421f031
1398	Male	0	17.51	3bc129d94e4b866ea3dc05bfa9f19c6a0b26c0bfc2bbcaa1d9c0b0589c5d4e05
1399	Female	0	17.5	07a537f5a879aa6dd2c534ce407799488ced7758ad53e993588d8e01b741b437
1400	Female	0	17.46	78d79e6fd40212a8e6a21ddf7e8b085b0d3e4d42addcfbb396953d31e2617a95
1401	Female	1	7.17	1df8cea902f2dc509cabb6d8b6a57329fb8766ebc3df9e15b1f5d85e49d76af4
1402	Female	0	18.23	99ddf3f1db62426f59c50f0ef07a63c3440433087ed0d2062c422721b07270b8
1403	Male	0	17	6ec00a29756291780cb07211464dc3d000c6962fe317da1f097345f6da1d6f61
1404	Male	0	17.16	eb6019d2295c6da500615305732d02451b03b6cb2e7b90053cb97b2407ba08c6
1405	Female	0	20.66	2a33c1fc3cbacc52c81e1e374e27d18e734ca9e6755568a59a989f51fc9c4995
1406	Female	0	20.62	66c4be0996768394ad1f12a9a19f54310052ff731731c8bce960de36e2d8c821
1407	Male	0	17.99	a3a5dedf93d37f76d1cd9667b23ebcffdcc6d5a1475d50d77ef2686f6f8554f2
1408	Male	0	17.69	d94c52e7c0f62162c418162dbefd9311a248883a186b154bbf212ca7d904d810
1409	Male	0	16.88	febf05972002c77c16482780f29b84f37dd67d7f7494a2f3cc86e007c9025042
1410	Female	0	20.38	7261ff8dcb78d3237911cfeb036da1607e0a1b305c9ec31c393eb6d8427377ed
1411	Male	0	17.27	20b641d54e2d785cc6ebc50abb700231ca910ecafcb9585f865444bd50b280e8
1412	Male	0	16.3	65848852fe047d9f52e92a5fce2c9cb1ce3746f4badf8213201ce50f8387fdbf
1413	Male	0	16.26	a01e0d5801875fbb25677c89349aac9501ea4b9733a137db6ae4fce3b67b712a
1414	Female	0	17.08	c45653373f70602b219ab3c496a0c367015534a4e25449bdb715d49793753d4c
1415	Female	1	8.09	dea1a07f3bf5f7ee2cdc1b734c3147d07a21c0ce801f5ab2ff45ed21df88c9ef
1416	Female	0	17.87	dced1a78c2432918abf26fcaf6891d73ce1988e369399e13ba2508d72483c971
1417	Female	1	18.05	2167b487527d53c9f3ac884a0274e7ef57589c627eb8e47341b01d38a9e3e0c6
1418	Male	0	15.79	1ad3668881edf9ade87a960b4fbdcf38a3bc0c793b363f63aea695752a2b09ef
1419	Female	0	16.1	a28bc69f1045783c4086f5a74bcaed9380e55f01a8219813e559548a5e79b8cc
1420	Male	0	16.75	0c0e2064c7c448876b4c0fcde144d14d0741a11f8577453c34e7525102bc155e
1421	Male	0	16.28	1e1bf6d7575b4d02d5f31fe086f34bc85f24a304864068236670d2e42af43fbe
1422	Male	0	18.75	15a9f2f11584a83ca3b285775fdeaab3f37fdb7ddcd6d0106ab864b5fa9ea3b5
1423	Female	0	20.52	6955b1dabfd3142657f0386199a019210bcc929b0064e9887a1417ae4980b723
1424	Female	0	17.7	a8884d7332042b2eb8403482c9b5214c38b3b10809ab1158c1918b893b1ea91d
1425	Female	0	16.62	8ab985690931657859b1861a85dabad651ab0c304e98a6486acdff575122979a
1426	Female	0	16.59	9f71bc4e1e800733e1e77949db14e9f12a0fc4b90436400d614e1aa5d0ddebe5
1427	Female	0	17.55	511192494cbd4deb8d9804d451586bf2717295fa1d7f43515dbf249fcd371dad
1428	Male	0	17	9b4a40b7d639212008cd9123b8469a3d64b674f0a9318f64aaa256f7b079cc8d
1429	Female	0	16.97	47904207a87c2d8d10d535341d97145986c13e110cf4dbc292b97f3fb654197f
1430	Male	0	16.77	5e24f1b1bf1d4ce8762fff84b5f373244dd547ed2d11a6cb600d5e3cac176f1a
1431	Male	0	16.77	07f75ba6b0b5d51903f0502f28ebfbfa9a0a359d9b9923eb5b989a0b4969aa2f
1432	Male	0	16.01	c7438d5557cc7cb93cf0636a7c42b2a6bf9620316aa6d8b0cb0b1e4288641382
1433	Male	0	2.79	0176d1d57ba2e68748d585b03a7e7972d09e71393ca8f61aa63c1b20c9a4ca13
1434	Female	0	31.39	33036efd7ec481a343a2591d3910ccf181997f1f0710e431d411449c228766b6
1435	Female	0	18	e79ac0503c3f9d46b454e5a03caaa591017fae883127de5f27de7c1f47c7a59e
1436	Female	0	18	65bd1275f3254c3034d895ffd238e30f5f09192c6410e7ede9cef88179ca2aa8
1437	Male	0	16.15	ecab845deab84b9356b67b0b9373f209cf6f1d212b77d2ea9bcd861dc6efc47a
1438	Male	0	20.29	b73242d3f30c22bb85ab9abaf97660636dca770a9bcda8ed5ca3584e49653806
1439	Male	0	16.31	8a90af177db3c776eff61753db6dad288bbb67c1d10c73072888f4b0f965a46a
1440	Female	0	16.28	2cafbd292a536b69b30f78063bc0956f82b5370405a84f3f0b88a62c688fcaaa
1441	Male	0	1.01	b0168a3ba97435ee616ecde4296210a6cfff3db8c5b2f7a97e303987220fc909
1442	Male	0	14.86	1b66294a2add43496658711143ab96c7abcd45581f1217c29f4755014193ddbf
1443	Male	0	15.7	1fabaf94253cc95d224f641434e522e4caf7cc3ec748594fa99d9ec2bfdb90e9
1444	Female	0	15.57	2f93daad13da5c18bdcb3d5eb82f34e5876c4393c305c196d1190ed2ca169fe8
1445	Female	0	15.47	6962a01aed8a85b8d537bf0150ea33b58379ebcec4a72b3052bdcae471aa7cb2
1446	Female	0	15.66	dde37ed83a8c2265b116a3139bf87ae9d9feb96646b23f5298c0ed34ae85b94d
1447	Male	0	15.67	ff4007011a79e66b90242eb188d31ac9fbbf1b1af86f26e8e72282dd9a5c67cf
1448	Female	0	22.09	19ad88c628ec16b28eb23b1e687fbd41b9de3db6efd0839163b6ba29a86d8c5f
1449	Female	0	15.72	5cb8f57780bdacac8fb9d618da6e1b4356419355c94107809bf63e98c28cc761
1450	Male	0	16.59	e3836443c7403793296bcf628eb6746ee97610320d523b970ebda30b1924bcc6
1451	Male	0	19.01	d8fb4e41bf5c726bf551b9e0ec31681d1a0d44f908d9d331cfe3c336daef5e85
1452	Female	0	19.25	58759877475cd5cb567f4eace4ed8fcb6d8b7bb0786b6fec76f9643bb0dc9ce4
1453	Male	1	4.49	8982b2bf4e76e16a764418186a76ae3452569a8e9eb1dbf0045510293479df0d
1454	Male	0	17.39	55386d516ea0476711fe1c341a5d7cae9e67637b6f7225e2e0cc36abad96029b
1455	Male	0	15.24	2aefbabc1011f246d3df1c86f1581ca04d0cedd4d7dd411fb5502a9753e98307
1456	Male	0	14.9	81026c58a130c4204d642e125f8e8cd1dc05d686fb85983524c60533258137ba
1457	Male	0	20.09	25124de9939dc075498d5faf869d8cc7e6d6e8308f5296ab24ddf2dd57cb188a
1458	Female	0	16.32	3bc0ec0d73008b6a0f32d4f2b60a1e1471e0f7001c7cf8fbf29e9c2473fd9882
1459	Female	0	16.65	0514145d1085083c3d81e95765b9f58b2b66f3b50497a94b7379ec003d326f88
1460	Male	0	16.5	ae330e210c14257d43616e907a02d15896751409ad3a6b7c9730c9b1d407cb62
1461	Male	1	6.19	9036ae63553f19da15942cf988dc87da994bf69c9f8bc0a130b0287f345a1f80
1462	Female	0	18.13	97537b51d8faf1cd2bc9fea1571ff887caa5bc126a9b3a9bdac74791b94cf286
1463	Female	0	18.4	6b19fe6d62a81cc41df1a82dd208a62e164ea8561373d1663be46f83e026d2e5
1464	Female	0	15.1	8a7646d0b62390e3b2fe04b9f273529983c3bdcb411bbb7f74873136d3cad24a
1465	Male	0	15.03	3d2c31b6f5cd2fc3f01a8e14786ad45e6b62eff9e058566bfd0d08e14316b7fd
1466	Male	0	15.09	84f2aedfe9038d2a2f5093e301d2162e05903ae5898dc19729d94455d2cef329
1467	Male	1	5.13	d99d397d47063bdc425c2e843233271ea952766b145a92b464d1387dcfef52bc
1468	Female	0	14.09	7a89699692d8f83d4e923d2f97cd89b9bc6fec47190a6ed3b7d5891858c1d5f4
1469	Female	0	15.18	e389e44f7c6c82ee78b90732a89ccd8ef610d9aba28cb7ffae90a5677b9f51dc
1470	Male	0	15.26	62bdfd9f64b946c74933352f4a5066993dfcff245f5d2b432d334b38e67f7017
1471	Male	0	14.86	27793a9f58c9be73950ec0aa196f1b0750d8679f88eb15b12e9d594a620b9e11
1472	Male	0	14.7	a9fd5298bb2bfa7483123642e0565682bc756dcd0fad67e53e19cbb93d2113cd
1473	Male	0	14.03	e26134a3d1bb6ffe4dd4fba776563dafacf64c19e3631d82fc4019ba5f5f6e1b
1474	Male	0	14.05	b4ee814940a53940ce39732eb336ab7765ca3bc173bbe59103682f8d2cca1317
1475	Male	0	14.15	8aed5614300c235c4ad1b8a476e7fa8b4ad49358f09ff37b74878e47c4bffdfd
1476	Male	0	14.36	c6fc3762b05ec1beb22cc69c56d7b8a8dcffb6443253341a640e1505bd350207
1477	Female	0	14.29	25a7fca2821c2b6778e0c0c9bc05a0ebcf3b465a8ab87728be9f08aff25461cf
1478	Female	0	14.43	d37d160a9f4361df512d53ceeabbe51d7f0f2427814963e85661626fd0ad1e75
1479	Male	0	14.14	4cb6a28997ff99ac5927fdd189362acecf7954c1bef117c815656520b814f634
1480	Female	0	14.1	6651bcb8516526c6b51dc37019ea92ed95e3445ec8c9ea7d2c2448a172da5d59
1481	Female	0	14.32	6e5d91742b624709dc5bdae5375187f1e922fefa17fd7951c420230205d2bf44
1482	Female	0	15.58	4cf2d09b2e7ca53fdf622d6003f2dfd9b6342d6c274b2eff305079e4e1e09dfe
1483	Female	0	16.11	d445e8e3af65228f506d85d901fb1e1035cf2776f52fd4821065f91734a54aa1
1484	Male	0	16.11	5c335bd3b9825872f69548992e18b3f502eb72486d9191ad3a833f33b091ce27
1485	Female	0	15.63	e1fed1cf27fa5748ebc750c74809de79ed0341af6b9b9f59a244ffa560350261
1486	Male	0	17.91	93cd2f1400babf2ba846e9dbc49c505113aaae1d4dfdbc13735b63908e0570f3
1487	Male	0	17.56	6ef03d7756004964dbccebe43660dcfe5547770bad0afd8f682948e2786998b7
1488	Female	0	17.73	fa6c229d2d191532ed7e6826cc14d1dd14ebf7ba20208c1c06641b6e05463319
1489	Female	0	15.75	b8c2fcbfddaa79fd7c0544b92896a5a798eeb486f5ed676b6b7ff8c0c3b7500d
1490	Male	1	7.65	44ef6f6d7ae0ea0d7efc15ec7ab3e613d50ed08252e08ff0b9db6098ee3fe9ea
1491	Male	1	6.24	5a4744e5b98261f84e284bab58121f2f0a379c542e8427df1b363c8196dbcc68
1492	Female	0	15.09	3664411c4c06e516e4a0660c1a6bc24a07f5aa08f5b501985a2ac90720af431d
1493	Male	0	14.23	1212f8d0b1d39fcf19d98b9c6d68677c60c353aa41d114f55b73374d66a6f022
1494	Female	0	14.18	5c5f5c3496f432494d4733a111bf0d66b4fbacf8f130d8cf608705b6f35b3d33
1495	Male	0	14.95	ae4360c1735875991ba41c233d0dd1fe01eca8675975e0644b90b9fb8ba0b44f
1496	Male	0	15.43	2a8360cbcb4383a59ae91c5028601ec99aad98df667179407d7a6b0033e13eb3
1497	Male	0	14.58	1ccad63bc9c2a77dd1c5d850ab33579a1635bc9fa3d3ea25f3010dc6bc5b7b5f
1498	Male	0	15.01	f519b4cd52822350eecbdbb459736f313d01ea8211ee80361cfdb460570ac325
1499	Male	0	15.42	c9cbc981f632d6c1b163297bf181d38d3de8b05a64c684596e775b6569bd08d6
1500	Male	0	14.7	bb246c66308d975a009e6fa65e762304625cde264344080ed555f3991abf3d16
1501	Female	0	14.66	0c0780857526d77b0506ba3aab4d39c6a6a4f3090ca15d8899d9b82b5864c8a6
1502	Male	0	14.97	027d36a401e80a0716ce0b1158424a9e05f5b76cb9904226500bf6ab6cbe0a62
1503	Male	0	14.97	d62937689f747c671118c7fa462cf62829bdda22a55dc92bcd219f82050b1a72
1504	Male	1	9.74	38bda782c0c4febf38f851ceecaf925d8604ae58c3575a84001198ddec12e857
1505	Male	0	14.24	bc23f64283d7d259883dee97afa254457ab35a154ffac7604a156870eed24e91
1506	Female	0	19.09	b04389bf0763c707737d7c3dcf88c453835782e952c96353ece1bb1b37fe23be
1507	Female	0	14.85	255df1c56f313c164ed383727b97c4eb042801ad10297efb037c9725219d4ff6
1508	Female	0	15.52	32d3f9dd3dae30207b282d1b57e5e29b1d96274f761de7668e53721d2575e256
1509	Female	0	15.59	ed9ea5bca4bf701d994c56525194ec1eea1b2365d2d47c9b73ade04c7781c162
1510	Male	0	14.29	e91f3eb3786f1656f95315a5dc20eec00c148b38d37252f1dac58de8e553e440
1511	Female	0	39.09	e46e583ff9dfacb4790425f53a85d8fb773392a15188f247b6d8d1ba35a722ea
1512	Male	0	16.44	1620893f80db5712f9a2db960c2be90496445ddaeaac7e44c62b3aa9e68be128
1513	Female	0	0	415ec4066bbebd6fec7967449172ee73e4faca7bcf30d6cd350b4120d7ef0a4f
1514	Female	0	16.15	22204b1b9a1211b89c2beffba38a9542b149dcfa3f0d130b2cd347e4c933bc58
1515	Female	0	13.92	e8fc567a881f1bc23e549275c761e9d8ad285ae5cbeafd0e1c636540d1a3c29d
1516	Male	0	13.72	d8fea95d9e2bfa3d1c784155dd98ed20438882944495bd1d131f9b166a083161
1517	Male	0	13.59	efd6dfd73ad723388c1b544744277b05d7dba619304ca5db8cea4966544a9e5c
1518	Female	0	13.79	af13bbdcfb5896067469fb873acc18f762cbe255dda8462f7a0f00e4ab0045be
1519	Male	1	5.46	aed7359390b55756f64eae61bafd5e7963f1510ff3c6e812ea8be6a5c568f423
1520	Female	1	6.58	679a3f767d85adc8d30d8c46c6020a0faaa6f26dc987c035743801bebbbed219
1521	Female	0	15.64	67bfb5aa93fb4414fadced739a2c3c699f1e0b97685217dd3787f5aa40aa522b
1522	Female	0	16.09	bf8130a6d48093a8c2fcb215fc06b8002e5fa2078b9727e0242e543fa6620572
1523	Male	0	13.31	26cf2e4edfd784e1557fc1b18ffbfdaae89743a316e2233e885e8a3b536e55ad
1524	Male	0	13.67	1817626f8f87dcf9cdce4fc3de236fa0b92cb9f88e781d7f31d4c1fb82ce505b
1525	Male	0	13.65	75b2ad702e9ca7cfb98489fb7bf894aa85502e2352bf70d994abdcd456995505
1526	Female	0	13.38	dd97f46dc866448f7ea40ed724e2b7d7b492d20fde34f87237be5cf1dd44c5c6
1527	Male	0	12.94	b2f97b8f34688fa2bb8307e69f9007d9f5192e1e260269f5bb0569b9febb67aa
1528	Female	0	13.82	c2d3b21ad29dc2c074f07aacb315c7f62de50e09392c732ac9d0b99978e0c2f0
1529	Female	0	13.71	c09d9db2577b910dc56b053fe1120bae7a82aa23ae8d78a01f1be77fe0361a48
1530	Female	0	13.39	0b5d0fa9bae75fac946a282fbe18452f2af21f7bd75c98a743d8dcdaf72c9aad
1531	Male	0	13.71	a8d108b10386f05276b447b2df016ea40486d0f23d8677c61a57a6a8cb65542a
1532	Male	0	13.59	dc990380af70c6d088699d51942b2f1dd1e63f5224c1f0fff638aac64c507f97
1533	Male	0	13.68	dcb51e49d560c3ddff204a9d34b02a93386fcab2b3b2324ad36b11a51de58788
1534	Female	0	13.09	759dc025e586827fad329b03b331ebade3083936cccf721c7d70f7eccbc3f18a
1535	Male	0	13.43	47ddd3e13d6428d647b909dba67f63cb788fb508bd03b327964a1e193383aac5
1536	Male	0	13.93	68270b6b91acac32f821b119f3a3e36ed97281cff98339afd49248de90410a7a
1537	Female	0	13.78	9ceaf6eb1d259e374643cf2c92b3f481ab53e662597c87fc8d66f84023a51b05
1538	Female	0	13.86	3a06b479a0efff4b65e7feaacf478c3c9417ccd3841322415ad767e05b920721
1539	Female	0	13.45	c7b4baa0d63b289f56e254af920ea3226199e45b4336c5ef6f86320727f3d39e
1540	Male	0	13.81	ecf9f2231cee1f1ab24adc4557e49d67fa7737f9d627b623c17a8e6038770d09
1541	Female	0	16.89	4765499ff42fa31d97cc6864b0b3511032ef05c852a7f945c09a7aa2b86f5da5
1542	Female	0	13	805cc85d44c40af46f1e56c6346215dfc559cb289b3a1d7329a0908f896e65d3
1543	Female	0	13.57	0a68f01d2eb015e5730873b1e73c6da9c31f9b79b19bd4432e8e8957198ec61b
1544	Female	0	14.11	f9a2861b86b4bf95bfaed8dcb4983152eaad103ee17f4fe8d78404324530b5e4
1545	Male	0	15.34	aca4a1696cd02242b2b0ed26f6d03e71ac181ea51dfde0446ef37b11af984a49
1546	Female	0	16.3	1eb4f89f8f913993b617071880aa0b08cd821c287f893d6752f4f8bbebec89f3
1547	Female	1	13.08	64112b3745aff5ca0e98eb4ad7814ef7eea2f312f2f5dd4b94894357dd05eac6
1548	Male	0	15.3	89afe1a9f14055be00a988fcdab8dcac0e2fb28267fbc9283ebe03670ecb277c
1549	Male	0	12.65	7fabca433154429212afff6785d9bef09f6f69555b13fd13097416deaabe5f40
1550	Female	0	12.48	fb577b2f07a00d7464446726e3769b603a9de752031e246f12d024be194bf809
1551	Female	0	12.23	5305dd5e6524486c6737b931e5e2bda64437e58fd69191b39fd3e38348275413
1552	Male	0	13.11	5ba6df6f9a6093eb9f5998639dce445e9652db6b2ed42770caad66e83af35b30
1553	Female	0	13.23	66c50d86b8dff89d27d174da749c386e6d2a3b8dde7236a25b265e6175ca7b1f
1554	Female	0	12.79	1ef2157d195c53b4fcd7a026118bd17847f51c4345a30527ede1eb20246b4e1e
1555	Female	0	12.56	1c5e606235bce40f27977d81562ab227a9a5b30017e20e8240a6858c8abe6f23
1556	Female	1	6.31	6e22c8c5fa35008dee8f217d178417636643a898d06a2795f6e3ce599b8bb2ea
1557	Male	1	6.43	afad0bfb456ced8cd6014e4cc936aee46e84a9ca429fdaffaa93e7e6c13d3d85
1558	Female	0	12.25	2f6bf85c4bd5f5b7c34045be29e9e7438ed48789eb1d6953cc5d6319ce50003b
1559	Female	0	44.09	91d3ba73d80b0ecede08517ba2c7aa2c7af0b17f950615f05cf8197f47c2df5a
1560	Male	1	9.84	191420e9cb0284bd19b0a8a6f75615965ca1f40933dd0fcecee3cf08681512e4
1561	Male	0	9.78	bbbb6c8ad4154bc98b33c52e74faafa76a9fdcbbc4cbcc079de92d75eb4c0885
1562	Female	0	12.9	540ae7ad9ca218a0e3f1c40ba27bdfa52c84758385e39aad18482ed5814ccc4f
1563	Male	0	12.43	7accf065430b90af61d520f898894e3ac17ff6b60308f477d42ec52c5eef8385
1564	Male	0	12.71	6bedfc0d2367d02d06e6a5d723eed760654f79f6ef5593077edae56c4565b252
1565	Female	0	12.04	10393a6031e9724b82163cb93a164e5f4abd8e61c7e025673ef889014c36bee5
1566	Female	0	12.87	809f31c463c254148136fa7a4744371e229e8ed2dc8dfdfad34a360b45010a5c
1567	Male	0	12.79	e9924d86aa638a8ad0dab75ccc5e436a95dad5b18f8802ecbbc11609f8578732
1568	Female	0	12.36	5ca290a8ec5bf276b5473101fb97bbbeea74b570cc8dfc58c3b33086704be732
1569	Female	0	12.14	f02bd839f87513801133c01d18d44a510e0ff3d2d41776bc19246e67d36137ef
1570	Female	0	11.21	4d86280bbb55284113e1c80d0de9e8f3c596bbf14aa9ee0f1256141408d046ec
1571	Male	0	10.8	504c51d6b598ebeb6257b1806660c5c6b2f04648e6383b133a0a1e632c9fe805
1572	Female	0	15.88	5f31553654f76df3bf4026ce996e28a9874709f29b717ccb7acfea9be715501d
1573	Male	0	14.83	75f2f9216beb6a38e148d7fad0f4bc4eab09743e185c4811675d2fce3fd2c397
1574	Male	0	12.47	557544e7c408ecc71bb6cc65dd9d51a9266776b6a5e3e221be14f1375ef2a376
1575	Male	0	11.99	0bcb2ebd2bb9363c23e480ec5b7b36a70d605eb4e47d39c7de4feca19eb22d26
1576	Male	0	12.43	9b3465e8fa00974dcea3783e40aee035011d74f98a76ce899c68fcf6519f67fb
1577	Male	0	14.13	0ef1a463ccfaff3fba472c018b02e08a6dffb92b8a318e99eee4697150fbbbb4
1578	Female	0	14.81	3da8d939f4d6ca7458d8626dee40412664a0c2aaa9de44fffe23e569ff3be493
1579	Male	0	14.82	a3c84ae3fd6a516821d1b1dcd705b6e3ac4ac699e25d60b02a1c1b912eb767ef
1580	Female	0	14.61	5cd8aa6091ed298ff82c5a5b260040d1fa8428c2245666ac02f55a8477689031
1581	Male	0	12.35	4ff10c9098cb3b6485c28b9b544c2058453beaf07fa9afdd7b56f0f0ff65bcc3
1582	Female	0	12.84	e12e89ff6a815b77d6a2abafa4c6898d72519dc389dc5a6c064e51d7b797595d
1583	Female	0	12.89	3445a536c40977261224dbb4fbe8c2722a9d28a9d226faa8a0ee28793cc2c94d
1584	Male	0	12.89	db851a9478b95400a9ce1bc38c1b4e44dae381f0d0e691915131556b7291769d
1585	Male	0	12.06	97803dfd3f3097a25321c4395a4fa9f5f0adcf9b5beda174edda3131e52d3124
1586	Male	0	11.35	1fb732e8f24b661fab47b1c669e51c82cf3580f74c355684104592b3dcdedd05
1587	Female	0	11.02	a7dae1ec831043723e419ccb347064093c32a8dd1d7cfd28d4ea1efbfe82fb69
1588	Female	0	11.71	548479b5320017c32e813cb169703e67458b1c53964901d2079454db57f44db6
1589	Male	0	12.01	39b4440552f4f5272667e2f8a64caec38d108b13a7a2998032fbb3ac9f7fca3a
1590	Female	0	11.02	b70dbbc4ef12146b2f20b56bf4e77d2c5ceb74a5f6c249fafbb433b957b790c6
1591	Female	0	11.3	f224ea22f1c2919f0e22dbdfbfdb6f9d3c77522b69972fab8d19b846235f43a0
1592	Male	0	11.49	958e4223a9b5ca819feaf80bcebd033754720fad643f6e7e040bbf4c677ec6bf
1593	Male	0	12.96	d3c947da0c40ea9196a746302d015fc63de6ee3a581f32b36c8802ae2b4934fc
1594	Female	0	14	f9abbdd89eadb629dbbbb67f0f6912736c23387aa4623fcb6b7c4cbeb85e6fae
1595	Female	0	14.83	8b1839b82113667ae085862a0c998338fbbe03e4e60967d0e0b66f4417a9eec4
1596	Male	0	15.07	d0090fcc546e62601fe5787127f4f0973fb86c8b0403b2b122008864bc996c73
1597	Female	0	15.36	7ec7ad29677dc57397b51bbdac5f386d808c883d4c9cb6b437aa11a14a0d7b66
1598	Female	0	11.3	1d837127a7d3bd95b502b83ea7356074678766dffb6279982d6f80be8828950a
1599	Female	0	11.97	b30a816d6b1d6eeb0ccf452a6e79b68d6c3d91633e28dc3ff9c217d8d28a129a
1600	Male	0	11.12	30df3c4ce253ff4af6ea0fc4026061efe497d02f752db51e1b44b65d09aab156
1601	Female	0	15.74	99b4e77780c30e9f4b4a75deb69ee444954d4ea4572c499245bf90e13ad7e5cb
1602	Male	1	7.26	5491b4c9d92ae4169cd26703556314cca16db7385c709d02d50046b7169d1bb6
1603	Male	0	14.84	1abddec049eb2eace78ea539678470f0ecf0f05e1318b026fb724ca9b29a8e94
1604	Male	1	13.38	6c6e4604475ff09a0a743bc309a6cf50cf71b4b8ecc7c0a3c4b5ed54c91aa66a
1605	Male	0	14.75	6a7093172ae6ebac4d3bf750133f8fccd80d36f50353ea811ef884c40ac84f25
1606	Male	0	12.31	4ec54d3a1006bd72676bd8956fdeedcf7f6b5efa17f5e11b88a59768c374559f
1607	Female	0	12.09	386afcbd469df6c06ea86927e2a0943f6ebf9217d90fa85acc236c28d1d3e7a4
1608	Female	0	11.14	0f56e283b8160d888d7889844693a6208af7b64a0bc2c88d301fb1d794695dfa
1609	Male	0	12.46	d014059c4c1bf14e3c2ed57099fda73d324f7e9b1fdd3cb49f3465108cc8af28
1610	Male	0	15.58	d0099562a64e23e01e38319375f86fe32335ed4eb1de231c74c50812791103a2
1611	Female	0	15.49	c70d5542d0b609883d2bd3a1e2c113165ad3e9c7326ea9954fcbef3c3fb15a2b
1612	Male	0	13.2	88d9f501c9b1dd826ea0dda5761fdd9ebe438a8c6e9915a111200b82a3ba0268
1613	Male	0	12.23	d7fdb2aa2ab4aa2e2209afe532ccd9715ae37687360adceff4e726d45e45928d
1614	Female	0	13.13	9d2b07c63e6b704da1d9f3dc993f510abc3ee7b3dd1c0bb3d557cf5367d845aa
1615	Male	0	12.09	b4282e84e13cbb65e872ec1897d7613e6192bf5c95eec8c95980d36f70ef00c4
1616	Male	0	11.3	a8eb60b49ac02d38e866180e13e23c2c39b08dbd913f0039411d70ce0c0a3c15
1617	Female	0	24.74	368f29ec171f4b7c8f8ecbd4b094fa9b17caa38711a46c1c5282798678ae3973
1618	Male	0	25.15	26c1d1b6956d167437d8921b9c933848c0ee2f010d3bb9c1e8a68856f4193fde
1619	Female	0	11.49	f87845d549993f8e4c3fd402e23fe933458b771c03ccc5506ce07ccd9203cf9d
1620	Male	0	11.95	cd58b1ccb16f53f8aeff5e9d04588edb14c97d9f536e5b57d8aa3e24f602e396
1621	Female	0	11.99	9efa3eaa4dfed701e323f831a8549ee41735e609ff47032cd03b5e449ab6da9e
1622	Female	0	13.88	e798ffb71591d5ca3c14bb17f053da6ccdec7acf3769eb3e14388f3bbca14cbd
1623	Male	0	12.42	934a93e166e5556267836c6f121a01dcb1ce1d0b62a7e1020dd06007820a2970
1624	Male	0	12.82	985452f7cbfa38a5062eb0796a358381a8c4a3bc2e215888010cdc67409df176
1625	Female	0	12.05	3bef0421d0783be99d10d3dee7f45d056a476edf19a0d8866707b3f740ff7f8f
1626	Female	0	12.84	6dd15c603c38f0438a366bde109a58d9aafd9131ccf9aa04902aca4cbf92fcd7
1627	Female	0	12.96	bcbabdae63c211d6d8f8f21e894642c7a0bb873123a8046fb972b88c07d8cbc3
1628	Female	0	12.57	f4ffee71b208ac8439bc6843750cc74d7f9744770693f41c93db062e33ce5df2
1629	Male	0	11.96	2d036dea54419cd3fbce79c4e5586c52f857c50eaa775c131df7a8c538466884
1630	Male	0	10.56	1ab07d676a26859743b59132e41a069a502deddb3da28fb2e7c13697b71a3372
1631	Female	0	10.08	40e31131e05c10eca6be341704bb6942e46305d5145c53a67ebf6350e44c3493
1632	Male	0	10.55	252784839883e2847f833509c86d18d55f51d00ffcc347c3bdf7557756b3635c
1633	Female	0	10.55	30d3be9a9b662b8e67911f582356c375ae4c696dd4296bc7d4fd4ec6d66eb365
1634	Female	0	9.84	071635017c82d44b29f941631b5090801b73da3690c42a8c3675558ef25938d5
1635	Male	0	11.33	79345637865591cae1a44691bb8cafc020ea1332e9306049d05500a7db396b45
1636	Male	0	14.23	3122d0ba30d70f5c7eb3759225e38443965de72470fc8631c478b5d3dfa4325c
1637	Male	0	13.21	5b0d35b9ce11be7b73426b10e3f4d37a6150d79313fe22fa8a0fad56c7e8a0b6
1638	Male	1	7.65	2329dd950b87c43bd98bdc5ee2c11054790291a7fcd7d34a0745927fde56bf45
1639	Female	0	14.54	6a9726e5f38be8eb18557ceabafd0429be9980052c0ca40a2fcab5fa3e3f7843
1640	Female	0	14.07	9ffa77ed8c435bf12fe5c20796fbc7b812a1a7025993ace04a2673f5585a2f9d
1641	Female	0	13.61	ec6d5789aa0a3af1ac7555e945ae2972842720137b235affc8c37e703b066fe0
1642	Female	0	13.72	14397e350b7368696461d8e1506b7ebbfc11ce75ce2a8c4a9431cabe705f3ef8
1643	Female	0	0	a96d1f4ce48f93afe341150e6a6564e04f87bd37ba89fcb3c2d3787dd605e5c3
1644	Female	0	13.19	f0775731346c3a8b7e0b9e28062e7685c131869040995d34dc7ceea9b3a6070f
1645	Female	0	12.68	a143367a9805d4244dbd6e2889728cb85ddb08fbbfc312ede9a8c3e5bf0b492c
1646	Male	0	10.91	0cd45e41f95dc695e70f0004ba068fc0c85bcabfb9cac112583321f46ef0a584
1647	Male	0	10.63	42767049bd19fd9e9f48150167148fdb4c748d6e776e57f93c512ad792c3b6cc
1648	Male	0	10.97	6c04bbafa56ace04b17de5af01b6173c4b4327d07c47da4b974028ad3435f0e2
1649	Female	0	10.56	2a6fe645a34d4d73969a1fe574a0332295ce17c4022330dad84a2aa196271fcc
1650	Female	1	6.12	27f09a0225f768ef82233c820cdaee40dde3e93aea340e745076359ec345362a
1651	Female	0	9.83	1d394feca92b47125f370e26f170e583aef67065821d920d4e78a659b6df72a2
1652	Female	0	10.82	c15475b42133ba31a233a9a0e1ee19ea37ea8a8eeaa77dcaba80187c575a9c9b
1653	Male	0	11.43	18154aa79e7980e9673136cfa3781b241270768c9644daabe6a0fab20624237b
1654	Male	0	11.04	aac371f77774fb0d72a15d882b83d21b0784a346d1cc1088093afd90381788cd
1655	Male	0	11.77	648bcebef10af14ed698a5b5bffbe7e7a5c67283c5538a040f9c128baa02e374
1656	Male	0	11.06	f69c5cf51a1f6ca72fafeb4dbd99f8d878f9ab372f4bc60867780442b5f64503
1657	Female	0	11.3	a1cbeaf31b5b966d88fe9b0e5d454111c38a5e36852abf20f1ac50e573a7e46c
1658	Female	0	11.77	e4bcf0ef99a108b6b2ca2361fcd6f4f7535f7c92fd9f2f11bd0b626a3e5a071a
1659	Female	0	10.79	7274589fcd761aa8392db7db45b9faab5be1d88efb37fdffa527b6eaf306f659
1660	Male	0	10.81	f5a4d1a1e84232272163a626f82554f5220e456eac3dd4a6823367e40c3a8f87
1661	Female	0	10.84	5130c9d004709188acddc35aec94bd7b8f704a378eae5d083244b021b4a4d65b
1662	Female	0	12.86	9593ffc62b0262b59ccb34cd791ab2c48d8c9396448d726b154dde1b5d5baa1f
1663	Male	0	11.2	cc3e23a59f70c5115c594f70d1776d0d71b59d356c12d506bbd82c3bef83692d
1664	Male	0	12.49	76c89149a9b34377ddbec06a29dae58bbb24c2c3c46d6fba01fcef5013248412
1665	Male	0	11.69	f8bfad68713d5ffcb1fe264298fdbc04aec16f550fc2720a9928485344dc6e78
1666	Male	0	11.82	28dce9fc31952672b6eb7c7eb39c9536d960a2d57befa9eb0dfb3cd8327d1728
1667	Male	0	10.92	4146d2a82a031ad4f37e27ecdb48ab5404ed52aefb99c7e6132ad90d28f34e3a
1668	Male	1	9.68	d5167989c8ea5b9dfa47150a4b05884cf0f24e97ee4f894d4a2e7f651da76db0
1669	Female	0	12.09	f31d643b6dd28f15a2476ce59b48f415515631e3961f0595d1a296ca40b52f3f
1670	Male	0	10.67	72ebce39b064547e2876930f4d665b1b2fccbb9af086175d97bf7d1c8167e56c
1671	Female	0	11.3	661368f47cce601faff316a35f89f7efcad4a789a0133693b6abda2247edc2a2
1672	Female	0	0	6993f1539266a745527de3390e857d9db4bb4e8fd21aa7fb316ece87da8e3414
1673	Female	0	11.3	4af00222dfe1c951e94fe3c66e4f50cec6beb163cdce81646ae026bb0c0a37e6
1674	Female	0	10.87	b7d8369141bd6dfd6f7328e3d4753b6df893efa9f5908dfe34351d23236dc282
1675	Female	0	11.39	d93715f6a0778aa80ed37ef4f8b498c74c09baf0d634c36a18522b66d9e6c74e
1676	Male	0	10.86	77d55f2a1a00a3e9cd418fed9d222df67d1faa5361e690c150f467b35714523f
1677	Female	0	14.26	fd58cd4a319c3a1610eeff1634eceb365f06616863d2c5d2f967ffc258005135
1678	Female	0	13.23	9a18d37891af61c9d298e512ea0e253c5ca3635fcca8d59d7afae8f1b95494c1
1679	Male	0	12.72	5345ecbc49c41aa815f57e48cfe4e7dde24a9f4c6648566abe145641be864064
1680	Female	1	4.45	7b24d1ef3c6567209c5695088161f0c3e16da5e53a6fa8347e6b3823ba9178e4
1681	Male	0	13.51	351bce9f7171d38b4ce4ba87f22383a64425ea41a56382ed62894b8d4932ef10
1682	Female	0	12.06	5ca489b4f1e30e0d2b563020e4785a28fd7d1acdff3082bac4c16049c28d9b69
1683	Female	0	13.02	bcf345530361257033bfdb28046cfb4a5a62288e1e1852bec6c7fd99b948eed4
1684	Female	0	12.22	91b780c7ccf1da9852e1d955847496ec0f4904208929ed7436c3bd31e533c958
1685	Male	0	13.42	f6b63fc5a10bf79da75b947acde473e9e26aebd42ef855a999b924c468a02b34
1686	Male	0	12.7	cb7f6fa9be4843ba1d9c93a7758c578331359a9ff1e86c7e2e2f3979856a441e
1687	Male	0	12.7	61c1a9b87ecbc4956fc5c3be32b1222e7c4f418703e1052c0937c6b1d0176fd9
1688	Female	0	9.75	194ffebf6ebf73948f8ab740b9eb22b75cbefbf80186ccebcbeef31eaacd2b23
1689	Male	0	10.67	ae18842e8297e903ffb7cece23ce2fd4ce253fc80213f74f4fdc9a6fc3fb25f5
1690	Male	0	8.77	59a9c1f7aeff12797f4d093bd64c9441ff47604b6038eb770ee0f1c8c1c60e25
1691	Male	1	8.23	9e23c3b82c25268997bbccd69833da2706430a9d88ad577ede97428f9b7e38b3
1692	Male	0	9.54	49b2020376dc135c2376018d4601e2c384773a428bc8a356784ec238e406a874
1693	Male	0	9.13	19a276c44fffa08ab2668bda8565cd53051bf9035a9b17916fa19e4ce1c5f6f7
1694	Male	0	8.32	6a26ecfe13d40ccd8e4a276956b6bf05cff78c431d20cc431f36a1b20d804416
1695	Female	0	9.15	cdcc52af8595af2526a850b08d366c04a6906607bb345a0fd8eebd5adff2c131
1696	Male	0	9.91	6ca74f7310a21bf93a4a5213dfffc32d216448449d784fbb1b582f8fdcac0cb9
1697	Male	0	9.92	e22bc13b97f56a11e5a8112ccb17e05887f42b74ed0c5474600b645fe7bd6d4a
1698	Male	0	10.19	1a702130b24a5e0f898c39709cf965333eb0f7da22c231b6e26d4d1306f95956
1699	Female	0	10.65	e138402b632a26ca41f0b96cac36d0a8db3cfcf24ca46c9ff0fbc52e5650c4e2
1700	Female	0	18.95	98f05d3e74788c1d1c7bd6ad02ef7500721d0e8649105da2e9d7eb1df0befc9f
1701	Female	0	12.4	bd4380b58031644b744848bca48e9f6427332f76c75392ed6ce6516dd21426b9
1702	Male	0	32.66	847db6411d99a69b812f517587c0b29ceb2b6a2f7b779a605551dbb006f1e0e6
1703	Male	0	18.6	de81799646fea3f677414931520bd8e7d13b7d973857e65e1949ed6b507e1b00
1704	Male	0	9.92	3d11c593fff9daba24eae7ff3a09638eb2f10114f8df70dbb8552e8c70e2a9f2
1705	Female	0	10.35	7979db2f1aeae249f84d8d2f1f3544a1298713a6f7da716937050ae1db077fba
1706	Male	0	9.77	9d92bafa5f9f933c44fd8230ff382b9ebe297bcba61dc1631b9e4210281dcc86
1707	Male	0	10.8	8786873d3ff438df3cb6473bb9cd800a22f83312b86fdf91ffa9128faf87db9c
1708	Female	0	8.83	28920f13e1e806da55000dc9f81e66913b419c52d2ac7ec42dd4a3e79a106768
1709	Male	0	9.14	d19bf59b46345cd4cf6ca930718570b6258de2a3022d45a15a75cd0706b77b98
1710	Male	0	10.16	3eaac654acbf7f50ba8c3d592271953be8dd1c2c18dcb79e3c30376b73d2bdb7
1711	Female	0	9.32	4c1395dd1e911795ed4751feefd01d0a5d99281b8edd83abc34f3a5230e04b19
1712	Female	0	9.57	aaa259f629925133299cdcc8b5d964006a88d177e1987c89c358825de6848f3a
1713	Female	0	8.93	216978979972e57fd572275882d8b07897b82431e727a1801797945f9f01a25a
1714	Female	0	9.61	221f1179726b85af0b04ee25438b7cf010e1dc549b96e8bf1ac58ab06139efc9
1715	Male	0	10.27	3d478bd5b613b26e4ffd44546f8edea9913c4f100475b47529d6de5ae818bfaa
1716	Male	0	8.71	f4d2642014131d174ab7fe88425a09d4904e262513f72dd982fc7dfc822a5a0a
1717	Female	0	10.32	c9cdb222b07bccff8d24ee7ed3db404b221f9dc15d2f48e869e89768dc576ccd
1718	Female	0	9.25	c232585a74749a3c5e1595050164474d65b4bd457acb6f83eda18121f6c79475
1719	Male	0	10.29	7ed8c12efcea766510120f938ef1870d253d51a26afe28670abab4f7cb34b8fb
1720	Male	0	9	71f5c59c9543cfa7d54084a21161291e9f401a2bab0f5ab7a3e886382972c06b
1721	Female	0	21.48	d879498d29b3909c5eed8acd67185ac36d19d525894019e0102f5cb899b98439
1722	Female	0	23	f7c8d15dae7a8f7faf3a02218a4b9ef2a0dde5e9c3cb5fa0d2e27d5f238e5b03
1723	Male	0	8.79	7a54ca0d0008c7dd03c9760b1c755e105cd5cccff85e255e3de5949e81211e5a
1724	Female	0	9.48	764ce8b60737705a83484b59dcb4daf5aba5f8e6a828524c5384a8b3b7a14aa0
1725	Female	0	10.19	d84e51a3d419a653b073b5f1d2cbcd4e46d02dd7a8e7dfbd83e2c8fa08bebc6c
1726	Male	0	9.72	4fc16a818ffcb64bcf758d156823ae85576b472f2c132932eb41fef66a24d36a
1727	Female	0	0	624f8d9443391c4432ad99d064ae273b79541379c45431594a3a09b56d75c1f0
1728	Female	0	9.88	98ed70843f91365585a07145a8250a03e9dd553741875d1dd09c691375a5d02f
1729	Male	0	10.11	5e7699b85a6110508c79edd48556b587847fcf7b5beb2c9127899f2cc7becb04
1730	Female	0	9.02	82a15bbb69db58d1c6a48dd477e6317edfe6dafc2094981e698ad80fc0610d08
1731	Male	0	9.38	78e8b3e43cc0c4fcb5131108101a1c355d6fd7802dea3fc11131b19ae07432ca
1732	Male	0	10.4	5566d70dce1b99b5a499aed3e7db9e52eec1cc4e016f1dc15f52b7c3f09536aa
1733	Female	0	8.18	663a88bebf12d0213d1a53d00d6661617b0f649a2e7745b5648b5882f86dbade
1734	Male	0	0	4fb4fbe224d58c3abbc1023a996a9f4fedb13794a23fd64ab47f518a22ee5843
1735	Male	0	9.83	ac3bd3757b104ec57998d2e4bda1a0c67ff2d7c70769febb6f1904507e39383d
1736	Female	0	9.54	f46fd3a621a28133a01df180f29048892b333e84637216c9e3c8b2873f9ffa05
1737	Female	0	9.3	4ef32175996a1ad3fe179186de3e9ac1fa6d71fc4904e2f84ba0dd0dd654a688
1738	Female	0	9.52	fae0fe189e463059cb6c56504d9e2e8ee34717021ae9e064dbb3b0e5fddbe2d0
1739	Female	0	9	c59d5210bf87fc0b5a3855c9265b71347e1f6a588380254032cc60e61a06950b
1740	Female	0	11	a8cd18a50757154657667a6b8ca80da8765eea3e9ab548bcd2da1186af333900
1741	Female	0	13	6bcf04744b132546c7523217e3846a8ca15134ecf953733a764e803517ce87b9
1742	Female	0	9.9	f1f28dcc4d16997b0f957dd714c0f65dc8870424063f0c230e0fe962c0799a22
1743	Female	0	11.89	0d7d1642a61eadc22cd71245e4001ea404b4f4bdccad2ae47b2a210b7aff8bd8
1744	Female	0	10	5e574e9e4692493663225a41a59b6feb1292a9f6574c13bdd462f4e356611c78
1745	Female	0	44.09	22635e93389fd00a1a9e6f50c5e9890f8685ba20d602f2202c43b1ccdca5986e
1746	Male	0	10	1807fedb323b685aa2e7d4b747104f132a5f747501966fdecb7ea3b741302a9f
1747	Male	0	10	d05cba4700102968237bf09fa2e3e3c002ee69f98d1b2af8f2602afbb47e5e17
1748	Male	0	12.01	086b0c1e5405af8a4fb6432febb1fe6196dc968a7120991b576631e48fc96d7e
1749	Male	0	12.66	3ca1b9b5e7efef8c35b80d439fdd75e34aab0961f7b88f117658de9400d9b2b2
1750	Female	0	11.25	26bf3a83ce933c265a4c8d9ef02485be5a131de6032d35a31f9f954c3f2e916c
1751	Female	0	8.69	12c3295051ca6d3f3c117af01471e0b2775a561384a68a53844e654ad0719515
1752	Female	0	7.99	ab87a34e7cd204c9474b07672d635346cee20600eb80a603a618006c38b3d764
1753	Female	0	11.8	928b32cf069b725ef05532aa06e9b561f935be2afe157e65da8d4bc62760e315
1754	Male	0	7.98	86065623c5f1294f8616a3d48153e5041b64fd1230fde04fda5ae51105eb1f94
1755	Female	0	9	6ee673b295db7dd64dfa1ef24e943a6abc7e4a7eecd11941e0508b21dfc46054
1756	Female	0	8	5a382c15b7d0c378e7565c63595d7ebc93f51025b777c8bfd8a6e3344d910645
1757	Female	0	7.85	c2b011f039a1a45ab646a5b98eee62e02c611b59d9944a56e78bbfe625602444
1758	Male	0	8.79	4f59631499878073c07a3265fb1e8a818c0a15fa799afcedb0ff8eb3ecae6c14
1759	Male	0	7.92	aad84dbb8a536a42e065b28bfc8cfff12fcb61d1f33270c06e114812698584dd
1760	Female	0	9.16	c40c78e002a77e7a739494442add908df6f235e4afa5559844feca5d20791101
1761	Female	0	7.99	34ab31bd4e8292811e0b942e039503de68f8b86edc387703f451de30edd03b8f
1762	Female	0	9.38	45a32392418c931c4c5dba263c4392351b7e6888f00dc79c89076e3c64a5fa0e
1763	Male	0	8.9	bf214f61de105656e4fdd23b633631a30f753ff79021621afab7393e0d9b95b2
1764	Male	0	9.85	8ff2b5ae69040c3f9b223226c904879bb9e6069e678f30c63b0b665ac5f754c3
1765	Female	1	7.66	cef3a0bc49b24a64783e29e33fe9f5afe44566c123caaace3553247366905ce0
1766	Male	0	9.04	2f6445f8f331b37de0dabc037ad66026749ccbb7099726a346c86c6b6b04f7a6
1767	Male	0	8.16	de318ad895763aa9f4f0d9b036cc69861802f2e554ec0573bac1d1d0b85111ac
1768	Female	0	9.22	940c9c5b36f5bcc7ac0f5fb2723adb1b5018b45daf2087cbc6fab0efa8628a58
1769	Male	0	8.61	9c01415c394ebfb1b059f33d0f5e4788cd4620b1b43fe9c4505856e9b3a39031
1770	Female	0	9.79	6851b5ec2f36606348b173edb14324d0539991e98bf48e5f46e1fea42f430307
1771	Male	0	9.77	2862c161007e15b4e22d378d019ccd4cdd9e4bae1451a9bc25e6cbfc209f8b65
1772	Male	0	0	75673cb4756c1e866fada3224e49d8b8282b52feda37897435e3fb4d3fe09c1a
1773	Male	0	8.59	ab5f9de451f7c92182aa17ecfcd0f308d014d868bcf22db6093c9e1edb0f5432
1774	Male	0	9.25	ae2825e25f20e64d6e420ccc1076935db903980040b6a26d3c3ab282ea706bec
1775	Male	0	9.58	3df10dfc7f08c6adc70e04302cd54bb5669544aa49692a8a3c90d4e1681cbe2d
1776	Female	0	9.15	933e573ad38da1352c5a8eccc7ba89362850a2d7a46d52a26af23677251bc70a
1777	Male	0	9.86	55f5a24f323e1122eeec6147dc7e31672c77f04b77bfae792ae5980be9d83d7b
1778	Male	0	9.81	576fa8d799b3115761692a8846025c4aa3b4fd7ebf191f5f2b3d7843806996fc
1779	Female	0	8.83	ae9e807c111f4f143b6af9754f3eb07c645a7042ad840790e3da5d4257f8fb2a
1780	Male	0	8.5	5ba975e896b2bb476eb464ab543e015c586064f27577e52d59df2005f4db5ab5
1781	Female	0	8.97	1f55cf6144019ddbfee86ac5946efd96511fde6f75538002ef68376fa441cf73
1782	Male	0	11.78	31ef1353a52657a24d252c29ab2509ae9019d26cfc36a247bf07d0de6da05162
1783	Male	0	11.91	63ea847ad4cbc5cb2668ee5a01465d859ccf2de04b31afc58bbd5702aeb75a7f
1784	Female	0	10.95	fe7d4fa270d3d4994821d156ddcc414b3968f4df1d2189eece5523ab3f3002bf
1785	Female	0	11.89	dfdb9da240a530b42eac00b685766c3d6a98e3c683ec8291bf4f058a23c5b222
1786	Female	1	3.72	47efb190fc95dd00d7d33251e3caf58cf8cd46396d31035c5c43cdefa22a6d5b
1787	Male	0	8.69	d29bffec907669b8c1f8481ba130c862e5aa4c5f189069e6b19f6e5e50c90ea3
1788	Female	0	9.32	d4bed057978d97a2126ace4c87ef1fa3532e59b0119f3fb7ba2077e4069d8963
1789	Female	0	8.41	29a02a3882eb06ae41e8ad42b6ee2ba5c19939a3bc006bf05bc41ebbb1c4468d
1790	Female	0	12.09	291acadffb13f7002ae3939168750eb16a6daf02dd9b939b54a53e2b679ba63c
1791	Male	0	13.09	87fc50d388b4112b4e451423c6cc7e6e42ded2c7885f7f9f37adf35d0b1abf98
1792	Male	0	9.1	d5526f5146c8add0ace4e2f728595302aa63d96d2a7e415170cd56ffb09a51a9
1793	Male	0	7.87	29de6c9bae73140690c1ea8348a269a9ad47d7057dbec61d2de25791558d86ea
1794	Female	1	5.15	36d1546c833d3d1642bc08b18ae3b7b20970510c468d4200d762da135c12bc2e
1795	Male	0	7.81	d11e171e0737c7eb1f401df81f68627eba189ed09220ef0cac13ce7841fa6c38
1796	Female	0	8.77	8a97bfa6ae1420a8fe4c8a3f21e583a6ece3521f2b7d412490916d8989a217be
1797	Female	0	7.83	8b1b32bcc2cd0a4bfb2075a6249694e6dc70d40d71b36dd8cebdac219ab15d1e
1798	Male	0	9.39	8e85a72544c23db26b859f16ee0a3fb26f50a7eab37a326ef0cd70d17c8684b3
1799	Male	0	8.01	e0eb019e8d20f798b662669261643be7be896542674a5b4c7157510db81b7014
1800	Male	0	9.74	1c019605a89ea98cad644c3d007103b225e2f52367de48d3996764c03739cf1b
1801	Male	0	7.96	d3103198c26527bda1d40780844868eb1891cfb03f1358bf8ebcaf19395ce3dd
1802	Male	0	8.36	e7349598841281048d6b6e4d0dd4082de7da9fa52e1c231960b929670f4e31d5
1803	Female	0	8.28	f2525bb19337519585801c232d5f468b87ca87b67a29dfb31943708d5ae138e2
1804	Female	0	8.13	dd8858b7cc293b393d5d4725e6f96ace48c70a73ca3671d72d6c6775869035e5
1805	Male	0	8.75	ad3995d525516d839a600ef94866508a73dfc9f77707daf10d856f6544770d92
1806	Male	1	4.08	240e01df0ee71d3673d5879847207cd68c75e1f590c4e0aa57077483afc6bf03
1807	Male	0	10.09	8303acb1bf9e8e57ce3a2864ebf45895483fe9e04fc29b15eaca3e9f6cc2fd0d
1808	Female	0	19.09	3bd5501d4b2feab6daacca0305ebc350600b92fa919ff8a19861bb03efc25a95
1809	Male	0	13.09	9082471a05a95f4f4bd5e634c2e128db68f49f62b46ba4608d065d8bb5fdbede
1810	Male	0	9.61	7c3a12fa65a5346be6c4613982db8a82c56758ad746c0fe26e8df7c53e82ee27
1811	Male	0	10.97	067b27283ff91d42fbc74f1d15dab51c7bc602fbdf64ece03a3f24422f26436d
1812	Female	1	4.74	3cfd4c2183994ec3de20b460fe237a297ab75397515014cc933454e7c0a736c0
1813	Male	0	10.92	15c012c74b608058868a0055fd2a098463295a1addf35f538db5be1bfcce3400
1814	Male	0	9.96	6549f8f539188176db5d954425b7c67bd9a5ac98728d69c39f03c8c080c3d414
1815	Male	0	10.52	1dfd3d891f9bbedf9423b31bad8c3ba91418f8f9ef0b7146bccbac7e3e9befba
1816	Female	0	10.48	264592d68e709273d1d1fe8dd9b603ff2b3dcf616f15ca899591d93a8d76be20
1817	Female	0	10	cde9b103c8acef88b4eaf2f8abfe00d270f7c14bcfbc1e16c8509912957a8dff
1818	Female	0	6.65	44a2ad58c06c1a99daf4bad84c88c7ed5ad0c870818da909e6353f01f1f0f3d6
1819	Female	0	7.63	9e8601699348cbcb38f517458f7d1f7d211bb1e5d0859dbc30d407efc389142d
1820	Male	0	7.23	cb44487cff172a1008f9079fa0642ede6c93e4ef6831e4f98d15ff31c47f6604
1821	Female	1	7.98	f135eacb4bea8b42e966f4bf313269306c9b0b7c12e3e3d2d70d48710c68f936
1822	Male	0	11.1	5a3a54cf2b16a15363f3f3bd36c150d51f48bce560d8df71fa3ee7f2a7b3ac11
1823	Male	1	7.5	103b2d924ad1be16b9f478023c8c856cd7d5099a65f69779ccbc3de373058ee8
1824	Male	0	8.78	d51e875970d57132c3d7898ed496a0dde0ff0d3a75ba01b26902b5572776dd76
1825	Male	0	7.52	3b91232f3114a91ee87e01cc2f26c289f872e0af89356bd2400d4f8a2b61edd2
1826	Female	0	7.55	aece4841b99c734f7d8ddc6e80bd6310a9170c1d6a1530573fa22dcf59a3c310
1827	Male	0	8.31	bb1d3b848ca6214203cce9a94f7e3b601a8dbac1c288da12bc7a9320a1827dbf
1828	Male	0	9.12	7097b7670ab02490046fb5ce72eec05b06fc1f109929b017b61fdd52db6dc42d
1829	Male	0	0	3c4d42008380f13d12dc333644b1ed4aee01454a5d471d9bcffa5cfca189341f
1830	Female	0	6.81	e72e9a91a7908e2be7fe4d8d34058fbf48234a089b8d0b3e6b28693b549b9756
1831	Male	0	6.47	f377ec32e30eeb1e75f2a2bac8baf8dbf9656222bde8ba96d5097162d589c5a6
1832	Female	0	7.09	6f0ba42a3befe0134037f1967a8d2524a89e545036625416befaef174e10de78
1833	Male	0	8.33	3a57ab90587b6324ffc12419997deee6431d5e1ef83d993fcc5fc2815076ff0e
1834	Male	0	8.3	1df287bfcde05afece9469682becb7f8f53cfec32915da2f809c20b6b21c99f9
1835	Male	0	8.74	405ac524e7ed0e6911038aae29cbaa1612ab64de5bae8ed64dc703ede171a969
1836	Male	0	8.52	8778c12a3cda29193f4cee17ca2844ceef832e6be237ce96e2b320cd58615dfa
1837	Female	0	8.36	9bc60627ea64f60eb94fc0a4d363d6abb79460749d686c66e1cd35ae7e0683fc
1838	Female	0	8.9	58355e9d1d3219484ff4ba170928f3eda56b42ba5d9e8b393f8b08b66f05ae7c
1839	Male	0	8.29	a42cc3a4b5a18de234f467cf77d36466d0a37162b2e28ccfe15f780d9fe115f3
1840	Male	0	8.09	fd86a0d1bfeef34a957343d30d84bafa61938cce2ccac365f443fa8cadce1347
1841	Male	0	8.35	e21f9ea78847efe556688aaade423b4f8d7ec3c6966ce2e402c8eb411bfaaff9
1842	Female	0	7.44	62bb7aaaa016e5d63f4d8d24645b215de41c1bcfd2867e1f2db7a6f036562b6f
1843	Female	0	8.42	973b8256a6045affac99b8a004ba6c3e3ea4b08f21d33e53ec406225178fe486
1844	Male	0	8.52	9957bee7351736f909a33b8c5e3af0fa922310676b9547c5ba58190c9b7bc96e
1845	Female	0	7.8	3ccf32ee8134232b743f26d4c03fa70c4dfa07a152ab4e1b90842150abae41df
1846	Male	0	6.81	781aaf932c12bb9b6632bab1bf201793173d1f2a3bd6d9dd600d03693c809267
1847	Male	0	8.1	5724baa1675c1dfbafffc267f678ecfa73560554d8724ae3c482793c437ba765
1848	Female	0	8.3	3194fc7b50cf44f1e6d56b7cce47a99b3f4987291c002daa370d118de0ac7f28
1849	Male	0	8.68	ad73ef71b786a5f8479cc56a16ca138b9e3353e0c7d9b1ce22c245545f448c7f
1850	Male	0	8.18	ef64dcdd44c76c6152d63e42c3ad76fa60a7a3783508d1a272f9c00279efc89e
1851	Female	0	7.57	9898ea4df945028f1ac77dfa7f658cfdeddb5e60f7644f581dde0bc6e1c175b5
1852	Male	0	7.61	d9a461dec67f47c418d24d402ff49709364bcf6290b2201ba797079f078c76f6
1853	Male	0	10.36	19a577af14990f6a722fc3dc97e35b19e089cd9f1e08ffa2366663650569f85b
1854	Male	1	6.87	c5220ed81ac178c673be0ec0f4166887ec8e8d9e1392be63d9636ca943977de7
1855	Male	1	4.27	93f387ad4001ad070e7a5d4ed88800e8f22b17a270ab4a2e26d994ac913ad900
1856	Male	0	8.65	717588f4e208e43696b0ff1fc58eda261869e7535a1daeb24671388317a20d63
1857	Female	0	8.1	9bae3088c8ca02eb6ee33668e67f65691fc7e26c4ee59b7b8ded73dda578f3c0
1858	Female	0	7.44	7992ec0ade25e8cda9ba6fabf4e5debb12a5b6e4a9618ecb51afb5c31a1e4e3d
1859	Female	1	19.04	973fe209b6025429ec6a4e0b3613da1618bbd2619d7c73bcb25d34e1a62dfef7
1860	Male	0	8.45	dc85403b73851bd626902c4a4b5b3159850a36339cf526781529c083779f7512
1861	Female	0	6.42	129df50bb5b7ff69a99a99f527bfe675cc68a2967abdfe4a6fa6e025fd80d99b
1862	Female	0	6.62	a0564d57ace5856d067063bada74b86cbb9d969f2c66ca5a23d06d998a1659a4
1863	Female	0	6.21	7aa517ef156156a6067cc14b4f5dd809fdaa44d56976ff9a02d109e64bce345d
1864	Male	0	7.01	45b3c4b50eeacd06a9b1dca6087e8aa7b789510d767f3188b757b267418e58ee
1865	Female	0	9.28	896954fc9e9beeb10545e6d54e84424f28006a8bd2b11d602783b7aeae960aec
1866	Male	0	6.6	68183e04b2738c33088bdc52fcefd1e2520841a6bc1b2b1ffc61d37f02e39b29
1867	Male	0	6.65	ec66e9e0850df294b0a457534f33171ab1662bbde66b0bcfb1062151fdbef9a8
1868	Male	0	0	425bd62b452e9f41ae87096a9675051c1e406ad6044cd70304cd6972124fe6bd
1869	Female	0	6.54	47628c29df98e017f63119a0e316f04e49b12189d69f4bff38493dfe4af9a071
1870	Female	0	6.09	423a3c12c373bf9d82e13bec4815a10383c984421fa55a4dd90ddec59a8928a9
1871	Female	0	10	f295387546a2ba36ec63ae11bdc239ec14e2dd0272aa11426e681920581df4bd
1872	Female	0	6.2	d63de8ede74456e065df6c0dd9cc606733ad5f5540d0afd7ad166579f08a3f20
1873	Male	0	6.18	cacc290f0c412332dedf4f2249fadf2df81b5632e7cc097dbbde07a669bf579f
1874	Male	0	6.18	a6a0e2a046e62c1cf134d6a75afb770ebdb8a4bdc31ab5e6b69f6d07cc3de5f9
1875	Female	0	6.09	ddb4c0fa9b7c884420e57c7c1049b6cfe7507659fa2776cfd33aee7c2139aaf2
1876	Female	1	5.08	aa4e92e0c9b7ef87fbbe7195ecff4a9c772be0ecc2f643e9ec3715354c6b874a
1877	Male	0	7.61	d0628faa32037cf8d442c4f83f2a5db83a69d1652fd2166c1c05980a4026015e
1878	Female	0	7.75	a4e5ff31b8ef9d231bd47f89d4f3367939fbc2c2f40e6f38aecc13e41b97b8db
1879	Male	0	7.6	4fce166e75134b4b7e1fa868980ffad83381a1bcf5548d6a7dcf32e1fb4a0c06
1880	Female	0	7.46	61ce9e50e5673f249c97e24e8f7673019821cb1dbc7dd33b7f06743f314f1e29
1881	Male	0	7.45	f1bf2fd1a7037dc0380f2e63750f397c08e45f6abb2297153de62d2160370e5f
1882	Female	0	7.34	990747e27763aa4b3c1300d36010978850c175f6d763019d31920bd40c16d0ae
1883	Male	0	7.71	b0d717187eb53275b36db12bace304fb1359aaf92e87b18f98d3f8a632e34011
1884	Male	0	7.17	f0d0eabd8731c1df93d4be18bd714ff3aac7a8bac742aba96e8c8ca8fbcf8777
1885	Female	0	6.65	cef5cd435cdade07e6900fd9a9b2b937c6df0040332d7ec0db103837b2fe91f8
1886	Male	0	8.01	9ade5a23c2d9c87553588655bb3f4ad0f11b08fbc8f2ff9b704839f02582e185
1887	Female	0	8	27f4cfd7a229ca75fcfcc11fa8196216e2e911e1b9c839aa3f88a56097583b0b
1888	Male	0	6.15	40a45f9466b00b33b0896fec7b28a965cf8ac0a326a32f6f749249068a9d2dd6
1889	Male	0	6.09	e4f3bd7d6e691aaae95d790bb50f79b6fc2439a60b1280347e85eefcdf7dc193
1890	Female	0	7.15	ea2c6e657afab92dc73c35ed5ae9c018ca222c207aa0f35e0b9b440744e248e9
1891	Female	0	7.26	9faf635dc052eb5b68b86b2d47d85c326950afbcc629567c752cfd9436fd98f8
1892	Female	0	6.4	2017112c116fffbef6313369eb39f262de7e24a09516b5d0103dce56b66705ec
1893	Female	0	6.28	3041474dba64cf7b532d50a3d6e843cae66216e83ee1196db20a32428babc1d4
1894	Female	0	7.96	1608884b8b82188149aa234c6d52c7f1303be9d1adde8820406e3a544c7a2034
1895	Female	0	6.32	9a4a51a25884d496222046aeef157ed7d30b1c4438342a3de76c5b47625733aa
1896	Male	0	6.2	297bee44f2fea66ba949aea1ab56b7c692c8b002dcc0175726c1cee6831c8ba4
1897	Male	0	7.09	7679f3116db5c9b2de2cbac56f4b890d1415f8284fa8006581ba0630d40a1ac5
1898	Female	0	7.34	672cd2564d0101ca63626bf802cb3bcea79123b1bd6fb1cc0d606d171ff1844b
1899	Female	0	6.67	2dc324c408d409ec7242f19884b4eb5cb2f65f0fc0347320e1f7b843347beb25
1900	Female	0	6.57	4788bd49fb7bd3fb5a7c699f487b0f035953d6cc6479b90a2a6379eee9aae1c0
1901	Male	0	7.38	195ab087a3c22788462ae35ff1f6edc18fa8c628e3cb36345faee96e7ead6767
1902	Female	0	6.27	65715790311ec8c4d78c454c6edd61622fd5de59b0ff071728f9a5148d3cc482
1903	Male	0	7.1	c1f0de17bff5f7203841102a88892b5d9a2e1fef35b5d2b454fd6df6ec3f7144
1904	Male	0	6.15	0ea9fd397bad1a153d05b829e80d045d839742106af90422a09ea92498f4e7f2
1905	Male	0	6.28	21464d2f79239c7a61c6ae2d80be6d92975f53197a03578ec08fd911b29cdaae
1906	Male	0	6.59	5be62054fca098b49a58f471ab5fe90e329ed48313c4bcda1ca5ac9a419624fb
1907	Male	0	0	f8b187bc22864468316b82c62c47e21d562cf8dbed3a803f110f1c7595783da9
1908	Female	0	7.1	07b465fc4ca844597fd230cadca0db53c457565ae3794102e3aa4110e3c22293
1909	Male	0	7.54	5b2369d6f1c88f3d34e0e4a003c867b6604ae9211aeec1d4ed41bcdcbaaf6aba
1910	Male	0	6.41	5d298937e06504c484e554c5078eaa21ee3586ef362108031adccba6955d82bd
1911	Male	0	11.91	91ae918527ef2882326f3c66047f50dc36b1c37035eef1995dbb62c719981e0c
1912	Female	0	6.69	282a735ce2cdbe8f77f3ce4a856ccb48f1041b244564178a363f3a26edfce3cc
1913	Female	0	6.94	874772056efc589034ca930a9ac2a6fca268035cccb14f8086e7f103b8ad73df
1914	Female	0	7.02	a04f31d5e9c79618519c25422748b92f72845dfe5f211f516f565d1887c14ca6
1915	Female	0	0	b12d3ef4c18bef2df48ad14da0cb0c3de392247d2eeffa6ae64f610d76cceb85
1916	Female	0	14.1	02d880363847f8ded1faa3fcbeadfb9f9c7a2fa26f8af844e70e4c47599e3ed6
1917	Male	0	0	bf9e6ef8e5fec6d68d69e96667fdb9cf6ca26a43162f5be254ff3457412d07f8
1918	Male	1	1.07	259662d6858278cd06e587e00b425f627717ab13e854c1ab6c17119961b554fb
1919	Male	0	0	bac4bc31753efab389ab728ee136a7bd4dea4e22412118b5bc739c9efb8ba461
1920	Male	1	2.48	df13ab000432979fac7a89bb39c15f4c120d1bf8e01525cd9071fc43a23f9772
1921	Female	0	0	fcacc731e2aaa534999e4607631fcf8e2b177e4f22790bab765d6e0e937a7b8d
1922	Female	1	0.02	11b13ca9718094ac374ae69bb78078585ff8f774303e3e7fe903eb5a1b831bf9
1923	Female	1	0	0ed01d6a53c3a4382189d61ae21c4080e769fb89b97398da8b1e2a7b5f047b31
1924	Female	1	4.64	af05d1af3d89efa182d12395c8c804f9db80b4fa3fd97fc0c344374b11b90668
1925	Female	1	5.62	9c2a6f5b4266eb049df71d27ff176ec1918be760dd78576a14aa25167fcacafd
1926	Female	1	1.65	1405e0414590332253f99cd937d74eb113d2294f2f2c08f86c28201f59dc74df
1927	Male	0	0	8e33ff86e34cf20d6813d8550e212910512d6d0fd2df03d90f3b7eb2969d3794
1928	Male	1	0	3d5f874810bea0aa510ec20b0917990bb4a7cc02d160bc4c72e0be93f86d10ad
1929	Male	1	0	4ada84921cc6fac1bdc865aeb5dc6acd3940b41f7eb45688f71b962dcf20e7eb
1930	Male	1	0.61	b6063afecc5eee4fd24f482a67804731684c7b51c370fd1e633d52e6c7e54acd
1931	Male	1	4.39	f4454ae4f85df16724260b363a3ebc8b3adf75aaee266238305af55f312b0e4c
1932	Female	1	6.29	e12c2f299c8537c29ce803bdc2799380ac09522ced02746f30dcc9482520ee71
1933	Male	0	0	c1600bf99e92d5ec1a4c61e9eaf81bd4c6cae1c4352ce9e15fd3b37416b22008
1934	Male	1	0.84	dfe03eb0070a28b4bf80d74fd595becc3185b1fd7b1e80e3f10c1c6542e1d719
1935	Female	1	2.09	959060cf848cdba4c8a555ccf48aac735c5f81bebcfa2da4557f149f0e1ce5d1
1936	Female	0	0	a689499569aa18baaf07747d0709d845ad0c1cd1d0a52af85a458aea657d80fc
1937	Male	1	4.38	6958a16cdd60e5842a5a6ea1da886573cb8c8bfe6ec5cfb62e4945892b2aef4f
1938	Male	0	0	1978baa3613f65f0ed8013ea2cbc216fbf223708f7fdc3aec0eab9e5581f21e2
1939	Female	0	0	aa7af4f8c17865c066d05444aa39be0144d4c2eca28298949abaed937edd06fc
1940	Female	0	0	9646486a48448a207f2e31c0f8519fd5caf6d9c84959f6a89a0cfdd41e397d6a
1941	Male	1	1.09	5b9bdda38f8ca1bb95f3d81833556d6422c88f816a4331cc8c9b29868037f89e
1942	Female	0	0	88e4091466377ad90f6087c31dccf9d78f8c60e437c0517c8ccbf2a438e9154f
1943	Female	1	0.05	65fae9b69408a26b51c992f83c72303253ae8079c54a231e626cec383cfcb05a
1944	Male	1	2.4	18e1d5ebc0039ef159dfe1046e0d775ef8f6971dc736bf5a5256812a3e28a966
1945	Female	0	0	397ba8d68d923a35f0f88dc2d0300541569a65ff71588459b85ee52268ef5695
1946	Male	0	0	b6d260b2def28cf099eebbabc6e2930688b2f67f3d8bbd824da3cae2200a5445
1947	Male	1	2.18	e8c6f38e85a3fed7abe39fb458e2dfff066ace488ab93d75981232629fb162c2
1948	Female	1	1.82	c5136f277f9edf211bdbd3244cb0fdb926d587cc916971f5d5bb7c92fe5dd6ff
1949	Male	1	1.65	6dbb861590521ca913690bc641c6f0dea677f10a9fbbdd1e34485327b9dfefef
1950	Male	0	0	0dddde4a9eb8842b3332879c573e4a7b306a7e16fc29616056b2251117155f14
1951	Female	0	0	70c791ce4a77217623c436b0aea61babcf1094301e6ac1f65f0400a7da9f2726
1952	Female	1	1.65	8ddfd0ee1071c84f426f3d7e3b5b23d770aef8d96a9b67aee373e8e4d30e6d1e
1953	Male	1	0	295e916c27aee19f0ecec1db8cd1ee235a8b5307bd7b91fb22826c4e4556d946
1954	Male	1	0	9a2bbaa6e885ed77476338c63e00bb5ab2948ff37b917fa568f79e386df0b4a0
1955	Female	0	0	11121aa570d8ae881b8502fb56f9e75d87a173e3731b76238bcf5cad06cebd14
1956	Male	1	3.67	6b60390ea7abcc62a44c4ebee012e4579a4f804cad2fb647162d574e8f5cbe04
1957	Male	0	0	cdadb9fab2c9574c0f6ad44183f97895bda3129738bf4d86532fb2acff93ab82
1958	Male	0	0	0064d1d2bcb4ff1bcba1191919bb64e5fadbe4b88bc09348b615205800fb2d7a
1959	Male	1	1.23	53323828abf1ae511e4721ad72bade8115199ebe67a66723eb2ec86253148d96
1960	Male	0	0	655a45ed443beb033394cc1e3063beb87b6a520264847643c3ebe1b1961de3bc
1961	Male	1	1.69	70ca4476f4fcbab3904cc00d45e65d21160fe37f65f97326153e17f5044a43b1
1962	Female	1	1.14	b57e4eed63478d74d03b6de39071c4b6a9793f42bfdaa9cac1cb35f376edc5a1
1963	Female	1	1.14	d1f92c907a06602c9e518b2597df5de26f5d7c3f184c854576f3b480aff749f8
1964	Female	1	0.31	2160f1b4f0abfe79589901f89d5bc1c7d698802ddc74779240402d98adbb74df
1965	Male	1	3.43	e4a0ef6f819de4f64c6c9c971e760bc13fcefc9bd772798b2d9bd0073b0d8a65
1966	Male	1	0.45	29ff696dbd86ee5ef62c930bc6c3f036000ca0017c6b3f6714b637dec94f4197
1967	Male	1	4.27	fbc03fdb13afd219d2920f1b2726c2ae17d77e433444f603175a577baaaa73c4
1968	Female	1	2.5	ffadb88f2663956f30cfe1183e1f50042a4400c2e7721308ff17c30e18160fce
1969	Male	1	0.04	22af838acc35dc9b9c6b819d7c9b7855bae7ce4268b6693de4d44b724157ed92
1970	Male	1	2.61	7d1429a8ff199289ab12a23bd379e4c519ad177547a4e82ce823777d0512679f
1971	Female	1	0.02	781681cee0ad16e248a2527e96cc0fa620061675a985b30d3aa2615e669f82b3
1972	Female	0	0	d4b8bc8ed6ec8035ac948a237b8a944a607692229c01cf598bd29a941ac4c5f3
1973	Male	0	0	46121294707cfa19108cee9edebbf9903fc5fe6096351c7d242a6ba81e78dc4d
1974	Male	0	0	50fa4fb1cb08bfaaaed0d06f8f6c6f714b7cc15e8e873494af2cb126bba907c5
1975	Female	0	13.89	a9c4d6262bfdc7475e4fdc781e5bbbeb1b54651ca598ef8c0da0dcb6be2c39d3
1976	Female	1	0.01	8eadefd1b8aacbc7d39cf946cdeaf9bd2c54e109fc05fda926954f101941ba2c
1977	Female	0	0	d6fb55c7e6fece6f93cde5e5dd88f8d6e3d829bcb25d9eb45cd9fe055a04eeb7
1978	Male	0	0	a77bac77772b3793e000ed4e2a0760cc6f6df29a484b151b805b87deac9d2dcb
1979	Male	1	3.16	09d93f29b29d91191a4c55a26889394989269e891e8ea271e20aacb8f5c64f6b
1980	Female	1	1.34	ee90b266bdfa74af5048627bd071704d06f9495877902c451864e1222e43a56b
1981	Male	1	0.13	879692d23deeb8c7732c505c32e1d81ab7e5581b47fe38bc868386551f02a37a
1982	Male	1	0	a856d544bd2f64347e35d60140ceb0fe7bae612847dff773e2eee0faedd3cf2a
1983	Male	0	0	a2cfef4e82d970622d7d35f99ca58b8af2d5535eb45b2ccf0b7595858b933af8
1984	Female	1	1.71	ccc14a7728e639fac0bd3d02107b78e1ef305418678f9503eb48f4ca771f209f
1985	Female	1	0.03	0c803a3f0fc1b98641c1cfc432b5cdefd189c9bc416d9557f381e93ff0a055ee
1986	Male	0	0	a1164675d4c84eb811562153cdb5c491f8c535bf5fd661c54005d13ae5394233
1987	Female	0	0	607c4e806c50795145866b1e90c7cc996ffd0226e6b2401332b4a3c0ac843463
1988	Male	0	0	39bd950e6cf1cc10b14e26f765ee44017311dd9729ee8799f90ef29e1b918560
1989	Male	0	0	1b375e36c0759526df7110f2b066b1f3cd1e2ced1826ede0076782a0966c3ad0
1990	Male	1	2.82	d713d966c6ffd5fdc659b8d3ff7c66b76c76868ba60e3302334a47f2b74b2945
1991	Male	0	0	a03492540a3275e39e73db4767f6857d754829757904242740bd356904bca935
1992	Female	0	0	ac1d064247b806154ef262e8810e761c2ddfc2c8eff2d3ceb844a02f87985ca2
1993	Male	1	1.04	baf990ebbf9804467b970446da94eab6aefaa93dd11cb7d9f33d5c770265df82
1994	Male	1	1.39	6757238ac436ca27112f700ec603d562a96f0a062d184345eb812d02b5fe724c
1995	Female	1	2.37	4c430489afed7f5f1a3db9318690e21abd6d06d9010c29849c39549c7f83313b
1996	Male	1	3.2	16b704a55a5c5a1b6b70c0f867d56dfa358546c7ffb4f74aa6dab78be652b3c1
1997	Male	0	0	c16b289fd46bd06c4236f041bd53fbd49481c0811d3958cc6869436f4f8c66ff
1998	Female	1	0.62	a914f1d6aed2d4348378522257f906eb0ed06a96dcc9918ce7fc6cf4a0c0d1d2
1999	Female	1	0.06	9ad41fa38b58b3bf57af7042bb55768b86ad988d68e74dbfddbe88a34dcb0ed6
[truncated: 963 more rows]
