# Supplementary material for: Taming age mortality in semi-captive Asian elephants
Source: Sci Rep. 2020 Feb 5;10:1889. doi: 10.1038/s41598-020-58590-7 (PMC7002507; doi:10.1038/s41598-020-58590-7)
Supplement: Supplementary file 3 — Supplementary Information3. [file 41598_2020_58590_MOESM3_ESM.csv]

sex	moth_origin	dead_4_5	month_birth	Decade_birth	combined_location	moth_age_lim	moth_time_capture	age_moth_death	bo_cat	moth_age_lim_sq	moth_age_lim_cub	moth_age_lim_sc	anon_id	mother_anon_id
F	0	0	10	1970	E	30.88843258	0	29.98220397	2	-0.15984099	-0.277465843	-0.006560847	yfjqxzovdn	ufyxhoidmc
F	0	0	4	1990	E	49.35249829	0	11.51813826	3	2.009571671	2.155949509	1.794862106	ouazqscljt	ufyxhoidmc
F	0	0	4	1990	E	49.35249829	0	11.51813826	3	2.009571671	2.155949509	1.794862106	yuvbsmlreo	ufyxhoidmc
F	0	0	3	1970	E	28.46817248	0	NA	1	-0.370194599	-0.449074572	-0.242690428	edlzrtfxnb	oydvslucar
M	0	0	8	1980	H	35.89596167	0	NA	2	0.329844626	0.172609467	0.481992323	cpsjoablxh	oydvslucar
M	0	0	1	1980	E	39.9945243	0	NA	3	0.785291562	0.64786467	0.881863344	akcndpyluz	awcqdpgyit
M	0	0	2	1990	H	44.06844627	0	NA	3	1.286751583	1.227374288	1.27933033	vacewbmohr	awcqdpgyit
F	0	0	9	1980	H	38.90212183	0	29.71115674	2	0.659091349	0.511083562	0.775284495	hxczdlvgky	kewlgcfruh
F	0	0	8	1970	A	34.75701574	0	30.35181383	3	0.212015556	0.058242589	0.370872521	pouwqhyvkf	ltkgvnxmuf
F	0	0	8	1980	H	39.75906913	0	25.34976044	3	0.757795065	0.617740949	0.858891461	kcxsnwzdma	ltkgvnxmuf
M	0	0	1	1990	H	44.90075291	0	15.24709103	2	1.3951797	1.359892021	1.360533262	ebdivnxzqg	nxbsgyvzhj
M	0	0	1	1970	A	24.45448323	0	33.13073238	2	-0.68122601	-0.675621134	-0.634280886	simderqwuv	nxcvpflugs
F	0	0	7	1980	E	34.99794661	0	22.58726899	2	0.236624129	0.081822545	0.394378633	ivhndjkwya	nxcvpflugs
M	0	0	3	1980	E	37.62902122	0	19.95619439	3	0.516425573	0.361088212	0.651076061	tdlsnewqif	nxcvpflugs
M	0	0	7	1990	E	45.93839836	0	11.64681725	3	1.533199352	1.532123535	1.461769813	dcafznorjg	nxcvpflugs
M	0	0	12	1970	A	29.76591376	0	36.29021218	2	-0.259536232	-0.360539949	-0.11607796	covxlbtshn	rigczbqvom
F	0	0	4	1980	E	33.46748802	0	12.23271732	3	0.083193584	-0.06250036	0.245061398	mwivltdsnf	zwbcgrjfmt
M	0	0	1	1980	E	41.2128679	0	4.48733744	3	0.930163485	0.809483555	1.000729479	uzohjsetkc	zwbcgrjfmt
F	0	0	11	1980	H	42.00684463	0	NA	2	1.026913905	0.920087847	1.078192803	joinrbfuyw	hsqwgxarmz
M	0	1	3	1970	E	25.8973306	0	37.29226557	2	-0.574847382	-0.602022781	-0.493511328	zyoahxlsgc	qsukyfobmh
M	0	0	12	1980	E	41.67830253	0	21.51129363	3	0.986655341	0.873808351	1.046139013	mnwdpzsyei	qsukyfobmh
M	0	0	4	1970	E	22.57631759	0	22.22587269	2	-0.81056669	-0.759225326	-0.817521714	zlgnhdtyef	xoyqghwsrj
F	0	0	12	1970	E	27.24709103	0	17.55509925	2	-0.469812572	-0.525328312	-0.361823677	lvwmdhjspx	xoyqghwsrj
M	0	1	1	1980	E	34.37919233	0	10.42299795	3	0.173767154	0.021917816	0.334010663	ochempgakr	xoyqghwsrj
M	0	0	4	1980	E	38.57084189	0	6.231348392	3	0.621510707	0.471089387	0.74296359	qlidtzpfnx	xoyqghwsrj
M	0	0	4	1980	H	33.43189596	0	11.03627652	3	0.079707048	-0.065704386	0.241588904	ghnbtzemqc	uhgtrlpcdi
M	0	0	4	1970	H	26.36002738	0	NA	2	-0.539442528	-0.576607124	-0.448368908	jvmcnqzdko	bdtcriaolu
F	0	0	4	1970	H	30.30800821	0	NA	3	-0.211851448	-0.321188807	-0.063189208	scogpabkmv	bdtcriaolu
M	0	0	11	1980	H	36.94182067	0	NA	3	0.441389272	0.284222529	0.584030219	rfkonegzdm	bdtcriaolu
F	0	0	6	1990	H	42.50239562	0	NA	3	1.088235215	0.991274789	1.126540601	afirgpcwyu	bdtcriaolu
M	0	0	10	1990	H	47.84668036	0	NA	3	1.795255996	1.869774961	1.647948906	pdinzxebqf	bdtcriaolu
M	0	0	12	1970	H	22.80903491	0	33.13347023	2	-0.795101214	-0.749583428	-0.794816947	mujviclxtd	jblcfovezr
F	0	0	12	1970	H	27.80013689	0	28.14236824	2	-0.425235096	-0.491619358	-0.307866466	ufatoicpgk	jblcfovezr
F	0	0	6	1980	H	33.32511978	0	22.61738535	3	0.0692697	-0.075275604	0.231171423	qrjcyvewdx	jblcfovezr
F	0	0	8	1980	H	40.50376454	0	15.43874059	3	0.845316019	0.714239041	0.931546717	zhyabprsjw	jblcfovezr
M	0	0	7	1970	B	22.72142368	0	41.77960301	2	-0.800942126	-0.753236539	-0.803364624	svmudeywxj	oxchtnfzsb
M	0	0	4	1970	H	28.42436687	0	36.07665982	3	-0.373843852	-0.451926503	-0.246964266	eswjbxriqf	oxchtnfzsb
F	0	0	2	1970	H	20.95824778	0	36.04380561	2	-0.913712204	-0.820936559	-0.975386626	axfhtrudqy	mcxkywdbpr
F	0	0	8	1970	H	30.46132786	0	26.54072553	3	-0.198208721	-0.309800313	-0.048230773	plmqsrxwui	mcxkywdbpr
F	0	0	7	1980	H	33.39904175	0	23.60301164	3	0.076492	-0.0686559	0.238383525	cqyjgvokxz	mcxkywdbpr
F	0	0	10	1980	H	38.66392882	0	18.33812457	3	0.63203809	0.48225836	0.752045497	tyhwvledsr	mcxkywdbpr
F	0	0	12	1990	H	46.83093771	0	10.17111567	3	1.654440684	1.686630578	1.548849274	niulzgxwer	mcxkywdbpr
M	0	0	3	1990	E	40.43805613	0	NA	3	0.837528254	0.705580082	0.925135959	yevfwpidjl	txpzmvqhkc
M	0	0	12	1970	H	21.47570157	0	6.64202601	2	-0.881560507	-0.802194443	-0.924901908	nlghjmfqsx	reojyuqtdc
M	0	0	6	1970	H	23.00068446	0	5.117043121	2	-0.782245852	-0.74149388	-0.776118903	cftsbkxzua	reojyuqtdc
F	0	0	6	1970	H	25.97672827	0	2.140999316	3	-0.568816555	-0.597725367	-0.485764996	fhdxobwtuq	reojyuqtdc
F	0	1	5	1970	F	23.35934292	0	NA	2	-0.757898954	-0.72598874	-0.74112685	cebnvftqyi	ifyqcotevl
M	0	0	3	1970	F	28.21081451	0	NA	2	-0.391553485	-0.465704232	-0.267799229	jsqiemuofn	ifyqcotevl
F	0	0	6	1970	G	21.11430527	0	37.62628337	2	-0.904098243	-0.815380294	-0.960161076	urgtkxzqay	wecnbsagyv
F	0	0	1	1970	F	23.71526352	0	35.02532512	3	-0.7333655	-0.710123983	-0.706401911	qxziuywtva	wecnbsagyv
F	0	1	12	1970	F	27.58384668	0	31.15674196	3	-0.442775514	-0.504963974	-0.328968543	imepbwsual	wecnbsagyv
F	0	0	5	1980	C	31.97535934	0	26.7652293	3	-0.059790382	-0.19105996	0.099483772	qfbixavolk	wecnbsagyv
M	0	0	4	1980	H	34.93223819	0	23.80835044	3	0.229895841	0.075359323	0.387967875	mwixctnsde	wecnbsagyv
M	0	0	3	1980	H	39.86584531	0	18.87474333	3	0.770244288	0.631357628	0.869308943	fsxwpqtihy	wecnbsagyv
F	0	0	4	1990	H	42.89390828	0	15.84668036	3	1.137190971	1.048703043	1.164738033	frqvlshmjz	wecnbsagyv
M	0	0	2	2000	H	50.76249144	0	7.978097194	3	2.216269058	2.440227044	1.932426285	kezhnripmf	wecnbsagyv
F	0	0	10	1970	F	24.63244353	0	NA	2	-0.668434911	-0.666996209	-0.616918416	twqjeoahbm	lpnzkyuhef
M	0	0	3	1970	F	29.06776181	0	NA	3	-0.319680579	-0.409149422	-0.184192262	lhfzqjtamx	lpnzkyuhef
F	0	0	3	1980	B	33.01026694	0	NA	3	0.038687287	-0.103143232	0.200453208	dhiazjyevb	lpnzkyuhef
F	0	0	1	1980	F	35.88501027	0	NA	3	0.328693566	0.17147449	0.480923864	rumebwlzqv	lpnzkyuhef
F	0	0	3	1980	F	38.07255305	0	NA	3	0.565589727	0.412213786	0.694348677	szjkympuxw	lpnzkyuhef
M	0	0	3	1990	F	41.05407255	0	NA	3	0.911034938	0.787866944	0.985236814	lsmgyxroui	lpnzkyuhef
M	0	1	7	1970	H	25.53593429	0	NA	2	-0.602064784	-0.621252709	-0.528770496	crhjwueqza	cdjwlvtryq
F	0	0	11	1970	H	30.88021903	0	NA	2	-0.160583869	-0.27809617	-0.007362192	larpesjfkb	cdjwlvtryq
M	0	0	6	1980	H	37.41820671	0	NA	3	0.493259414	0.337206275	0.630508213	ctpaegozfy	cdjwlvtryq
F	0	0	12	1980	H	42.954141	0	NA	3	1.144762468	1.05763182	1.170614561	poxuvfdsmi	cdjwlvtryq
M	0	0	4	1970	G	30.52156057	0	5.900068446	2	-0.192830244	-0.305294769	-0.042354245	ftexaklnjp	mbciygrktj
F	0	0	2	1970	H	24.15605749	0	44.49281314	2	-0.702467531	-0.689805216	-0.663396411	iuzraqmgkf	nhgrutqvxs
M	0	0	1	1970	H	28.10677618	0	40.54209446	3	-0.400132873	-0.472341367	-0.277949596	tndosjzvfq	nhgrutqvxs
F	0	0	6	1980	H	32.49828884	0	36.15058179	3	-0.010422527	-0.147336375	0.15050272	oeljrdfghv	nhgrutqvxs
M	0	0	6	1980	B	37.51403149	0	31.13483915	3	0.503773352	0.348028438	0.639857235	etsqvhxora	nhgrutqvxs
M	0	0	2	1990	H	43.19233402	0	25.45653662	3	1.174808382	1.093187072	1.193853559	ulscykaxwe	nhgrutqvxs
M	0	0	6	1990	D	50.47501711	0	18.17385352	3	2.173654361	2.380964302	1.904379219	ehounbxylg	nhgrutqvxs
F	0	0	4	1980	H	39.98083504	0	8.553045859	2	0.783688483	0.646103542	0.880527769	mcpszdwqkb	yigapesfoh
F	0	0	2	1970	H	27.10746064	0	38.66392882	2	-0.48092566	-0.53362589	-0.375446538	lqmnxhfctp	oiubsrynhl
F	0	0	2	1970	G	32.10403833	0	33.66735113	3	-0.047716556	-0.180432153	0.112038173	jrtnzgfwid	oiubsrynhl
M	0	0	9	1980	H	36.68720055	0	29.08418891	3	0.413938116	0.256457948	0.559188532	uegchnqodw	oiubsrynhl
F	0	0	3	1970	H	28.04380561	0	7.44421629	2	-0.405310261	-0.476334786	-0.284093239	xhutefkrpm	qgbvhoenrj
F	0	0	4	1980	B	34.18754278	0	10.14373717	2	0.1545256	0.003794632	0.31531262	jhvsgbzcuw	rubfdoeqmi
F	0	0	3	1970	E	26.36824093	0	35.71526352	2	-0.538808376	-0.576147803	-0.447567564	kjymofnepu	qcbkwipvjs
M	0	0	12	1980	E	32.11772758	0	29.96577687	2	-0.046429252	-0.179296507	0.113373748	epugznjyik	qcbkwipvjs
M	0	0	1	1980	E	38.18206708	0	23.90143737	3	0.57781771	0.425022366	0.705033273	vbjfhxwzok	qcbkwipvjs
F	0	0	10	1990	E	42.90485969	0	19.17864476	3	1.138566817	1.050324593	1.165806493	rfsykjvmdg	qcbkwipvjs
M	0	0	3	1990	E	49.35523614	0	12.72826831	3	2.009967383	2.15648606	1.795129221	dqaecxfpjo	qcbkwipvjs
M	0	0	4	1970	E	22.02327173	0	40.32032854	2	-0.846683624	-0.781353406	-0.871478926	maeonfgxzl	vmfiqcnlru
M	0	0	10	1980	E	31.55099247	0	30.7926078	2	-0.099264666	-0.225507195	0.058080961	yxamhtwsli	vmfiqcnlru
F	0	0	3	1980	E	37.93292266	0	24.41067762	3	0.550049989	0.395989379	0.680725816	mvqobypawc	vmfiqcnlru
F	0	0	12	1970	E	24.79945243	0	NA	2	-0.656346597	-0.658787886	-0.600624407	lioensymkr	wszrtuleay
M	0	0	8	1980	E	32.43531828	0	NA	2	-0.016409758	-0.152676795	0.144359077	aktgjqcdwp	wszrtuleay
F	0	0	9	1970	F	25.71663244	0	34.19028063	2	-0.588503894	-0.611705303	-0.511140912	afcotqjszy	zsbthfyckm
M	0	0	8	1970	C	26.51334702	0	22.55715264	2	-0.527572447	-0.567985846	-0.433410473	dqtnbweyxo	lhcijxroky
M	0	0	6	1980	C	32.34223135	0	16.72826831	2	-0.025239176	-0.160533431	0.13527717	cxnlmgbyrd	lhcijxroky
F	0	0	3	1980	H	36.08761123	0	12.98288843	3	0.350045032	0.192583891	0.500690367	ksmvgplzqx	lhcijxroky
F	0	0	2	1990	H	47.00889802	0	2.061601643	3	1.67889352	1.718151342	1.566211743	tvqrcfgosn	lhcijxroky
M	0	0	7	1980	B	34.43942505	0	8.971937029	1	0.179836715	0.027655585	0.339887191	kziomnhfaw	wisjpmuoqb
F	0	0	8	1980	H	38.53798768	0	4.873374401	2	0.617801219	0.467160244	0.739758212	wvopbhkfyn	wisjpmuoqb
F	0	1	5	1980	H	46.34086242	0	30.56536619	1	1.587580715	1.601058044	1.501035705	smkjzudfgi	rsmjgfxptu
M	0	0	2	1980	F	31.71526352	0	NA	1	-0.084046861	-0.212281915	0.074107856	hadklqfxpr	iryhcavwqe
M	0	0	10	1980	F	36.37508556	0	NA	2	0.380547321	0.222945791	0.528737433	zwishpyerk	iryhcavwqe
F	0	0	1	1990	F	41.58247775	0	NA	2	0.974972804	0.860446778	1.036789991	wylqhecotg	iryhcavwqe
F	0	1	8	1970	C	22.29431896	0	NA	2	-0.829094672	-0.770645581	-0.84503455	vdwamezpys	knhfbzcirt
M	0	0	1	1980	D	29.69746749	0	NA	3	-0.265495848	-0.365407918	-0.122755833	intgjqhzlu	knhfbzcirt
M	0	0	4	1990	F	38.95140315	0	NA	3	0.664709319	0.517091667	0.780092563	dspehwygfu	knhfbzcirt
F	0	0	6	1980	F	34.51334702	0	9.869952088	2	0.187300243	0.034724874	0.347099294	zjtwgvoxpl	dbtpiucrwj
F	0	0	6	1980	F	37.47296372	0	6.910335387	2	0.499264086	0.343383589	0.635850512	ebfrwjytnp	dbtpiucrwj
M	0	0	9	1970	H	20.80492813	0	18.33812457	1	-0.923088044	-0.826315359	-0.990345061	lqdvhmrpoa	myxnlwazkj
F	0	0	10	1970	H	25.86447639	0	13.27857632	2	-0.577337497	-0.603793333	-0.496716707	uxkcfpygdz	myxnlwazkj
F	0	0	6	1970	H	29.56605065	0	9.577002053	2	-0.276899851	-0.374691705	-0.135577349	mbxsgjviuk	myxnlwazkj
F	0	0	4	1970	H	20.7063655	0	37.91101985	2	-0.929079018	-0.829731567	-0.999961197	rvjguswixf	toqcunejgl
M	0	0	1	1970	C	26.52156057	0	32.09582478	2	-0.526934607	-0.567521167	-0.432609129	kygnbiadoj	toqcunejgl
F	0	1	1	1970	E	21.93839836	0	NA	2	-0.852147044	-0.784652685	-0.879759488	bgyxoufazk	ctlvwmjepa
F	0	0	7	1980	E	32.43258042	0	NA	2	-0.016669808	-0.152908517	0.144091962	doslcgyjpa	ctlvwmjepa
M	0	0	8	1970	E	24.46817248	0	38.34633812	2	-0.680245372	-0.674962114	-0.632945311	pehkgrojqf	bpezkafilr
M	0	0	3	1980	E	30.99247091	0	31.8220397	2	-0.15041409	-0.269452649	0.00358952	piywfsodrl	bpezkafilr
F	0	0	4	1990	H	39.88501027	0	15.32648871	2	0.772482298	0.633809383	0.871178747	lniszcdfek	yafzespqmj
F	0	0	6	1990	H	46.08350445	0	9.127994524	3	1.552751556	1.5568389	1.475926904	tpzfrsowgi	yafzespqmj
F	0	0	8	1970	H	23.60027379	0	14.76796715	2	-0.74133226	-0.715302032	-0.717620738	mefazvbhnx	plgiedtbaz
F	0	0	2	1980	B	35.22245038	0	6.672142368	2	0.259707848	0.104088959	0.416282056	sqecfadoir	ganzeywbmo
F	0	0	2	1970	E	23.92607803	0	22.75701574	2	-0.718659202	-0.700499667	-0.685834063	jtlamspkdu	wkhqtvjimf
M	0	0	6	1980	E	32.21629021	0	14.46680356	3	-0.037144468	-0.171091243	0.122989884	kwhqibzatx	wkhqtvjimf
F	0	0	11	1980	E	37.70020534	0	8.982888433	3	0.524277305	0.369212941	0.658021049	dgtpcjnvwf	wkhqtvjimf
M	0	0	5	1980	E	32.47091034	0	13.87816564	2	-0.013027097	-0.149660842	0.147831571	yebjaqdupm	qzxpkumvba
M	0	0	2	1970	H	18.90759754	0	45.229295	1	-1.033416971	-0.886547313	-1.175455693	ogbklmfsri	fmrtigzwkn
F	0	1	11	1970	H	22.56262834	0	12.82956879	2	-0.811471485	-0.75978635	-0.818857288	lsnivarzky	nlqbrxauph
M	0	0	11	1980	H	30.63107461	0	NA	2	-0.183023975	-0.297057198	-0.031669649	cbdgaxihve	huymfbldac
M	0	0	10	1980	B	33.54962355	0	NA	3	0.091253595	-0.055080405	0.253074845	wifpjourhv	huymfbldac
M	0	0	8	1980	H	37.37166324	0	NA	3	0.488162347	0.331969753	0.62596726	ufsxgvyqko	huymfbldac
F	0	0	9	1970	C	23.04175222	0	15.25256674	2	-0.779477137	-0.739742759	-0.772112179	jiafbgpmtn	wmgnyhaiju
M	0	0	9	1970	C	27.01984942	0	11.27446954	3	-0.487869426	-0.538788766	-0.383994215	gprwifvjsx	wmgnyhaiju
F	0	1	3	1980	C	35.52635181	0	2.767967146	3	0.291190458	0.134685492	0.445931811	sphyaewbkn	wmgnyhaiju
M	0	0	5	1980	H	35.80013689	0	NA	2	0.319784759	0.162701884	0.472643302	oldqmgseri	oxlgvtbafu
M	0	0	3	1990	H	50.66940452	0	NA	3	2.202443517	2.420963486	1.923344378	hyujrqnxzk	oxlgvtbafu
M	0	0	5	1970	H	22.13552361	0	NA	2	-0.839425411	-0.77695062	-0.860527214	aeqstldrni	dunpcylzjh
F	0	1	3	1980	H	28.0054757	0	NA	2	-0.40845603	-0.4787568	-0.287832847	ndqfaiusby	dunpcylzjh
F	0	0	11	1980	H	33.67282683	0	NA	3	0.103380654	-0.043882158	0.265095016	xrzynkvuem	dunpcylzjh
M	0	0	12	1990	H	41.73853525	0	NA	3	0.994012414	0.882238564	1.052015541	rtsydzkpnm	dunpcylzjh
M	0	1	11	1990	H	46.67214237	0	NA	3	1.632699531	1.658705871	1.533356609	granfvklcj	dunpcylzjh
F	0	0	2	2000	H	50.94592745	0	NA	3	2.243587778	2.478394874	1.950322984	jqafvnbuxw	dunpcylzjh
F	0	0	2	1970	H	24.75017112	0	36.60506502	2	-0.659922136	-0.661221557	-0.605432475	ecuhsqolkg	jyzrsdogpt
M	0	1	11	1970	H	30.49418207	0	30.86105407	2	-0.195276323	-0.30734495	-0.045025394	ploqjfsehx	jyzrsdogpt
F	0	0	6	1980	H	37.10335387	0	24.25188227	3	0.458902952	0.302036249	0.599789999	ujhglyecds	jyzrsdogpt
M	0	0	9	1990	H	41.31416838	0	20.04106776	3	0.942404759	0.823360786	1.01061273	mrtqwjycxg	jyzrsdogpt
F	0	0	2	1970	H	25.33333333	0	27.4825462	2	-0.617155709	-0.631797874	-0.548536999	jxuwqcyrnd	usydimwvqa
M	0	1	10	1980	D	33.97399042	0	18.84188912	3	0.133211715	-0.01616181	0.294477657	oenicamhsz	usydimwvqa
F	0	0	1	1980	A	27.67419576	0	NA	1	-0.435465165	-0.499414987	-0.320153751	lkspndcgam	epoamkzhrg
M	0	0	6	1980	A	33.09787817	0	NA	2	0.047168024	-0.095441852	0.209000885	xmkzharfyp	epoamkzhrg
F	0	0	4	1990	A	41.94387406	0	NA	2	1.019173193	0.911161267	1.07204916	hjmqpialeg	epoamkzhrg
M	0	0	12	2000	A	51.63039014	0	NA	3	2.346393139	2.623255063	2.017101711	dsauprzhto	epoamkzhrg
M	0	0	11	1990	H	45.27583847	0	11.20328542	1	1.444706815	1.42124266	1.397128005	ecfpuwbvda	qncaisreok
M	0	0	2	1970	H	18.46406571	0	28.28747433	1	-1.057687883	-0.899007617	-1.218728309	fwtdusxybo	sliveumwaj
M	0	0	4	1980	E	28.64887064	0	18.1026694	2	-0.35508203	-0.437217288	-0.225060843	dyhtqzgjsr	sliveumwaj
F	0	0	3	1990	H	43.52635181	0	3.225188227	3	1.217221594	1.143710841	1.226441578	hwsoqpmjab	sliveumwaj
F	0	0	9	1970	H	26.74606434	0	31.79739904	2	-0.509423813	-0.554708147	-0.410705706	riukedhtjm	fomjtblsak
F	0	0	9	1970	H	23.90417522	0	NA	1	-0.720193188	-0.701507535	-0.687970983	oxjwahcsbu	ekvyofuabh
F	0	0	12	1980	H	34.11909651	0	NA	2	0.147679683	-0.002628907	0.308634747	ousnmqzejv	ekvyofuabh
F	0	0	1	1990	C	38.22313484	0	NA	3	0.582412258	0.42984457	0.709039997	hxwiegvzyt	ekvyofuabh
M	0	0	11	1970	H	20.49007529	0	NA	1	-0.942126162	-0.837115009	-1.021063275	wtoelahnvg	grmhenkftj
F	0	0	10	1980	H	30.36824093	0	NA	2	-0.206500015	-0.31672846	-0.05731268	ewvxhqbtli	grmhenkftj
M	0	0	2	1980	H	32.7063655	0	NA	2	0.00944395	-0.129542086	0.170803453	druvpfbixm	grmhenkftj
F	0	0	5	1990	H	38.97330595	0	NA	3	0.667208478	0.519766821	0.782229482	xzqghrspve	grmhenkftj
M	0	0	5	1970	G	23.43326489	0	20.96372348	2	-0.752834068	-0.72273317	-0.733914747	ghzjiwvqsm	pehdxjuroq
F	0	0	10	1970	H	24.01368925	0	20.59958932	1	-0.71250921	-0.696449707	-0.677286386	zbcyjaixuv	xlnztmrdjy
F	0	0	3	1970	H	19.44421629	0	NA	1	-1.00328201	-0.870670453	-1.123101171	gdaopnqzfh	orlacgjymx
F	0	0	12	1970	H	26.11635866	0	NA	2	-0.558165836	-0.590103879	-0.472142135	rjqxslbagz	orlacgjymx
M	0	0	1	1980	H	32.24640657	0	NA	2	-0.034301776	-0.168574041	0.125928148	xpqawiebur	orlacgjymx
F	0	0	1	1970	H	25.74401095	0	33.5578371	1	-0.586440872	-0.610246963	-0.508469763	prikejwazq	lnvsfharwd
F	0	0	5	1980	H	31.00616016	0	28.29568789	2	-0.149171349	-0.268394266	0.004925094	meukywzgcv	lnvsfharwd
F	0	0	11	1980	H	34.51334702	0	24.78850103	2	0.187300243	0.034724874	0.347099294	zuecjrabhw	lnvsfharwd
M	0	1	1	1970	B	18.66666667	0	NA	1	-1.046672645	-0.893389233	-1.198961805	ixmnrzhqft	oczjyxnqge
F	0	0	1	1970	B	24.6954141	0	NA	2	-0.663886615	-0.663914292	-0.610774774	cshuafmqwe	oczjyxnqge
M	0	0	9	1980	E	30.34360027	0	NA	2	-0.208690522	-0.318555288	-0.059716714	vfkdizauet	oczjyxnqge
F	0	0	2	1970	E	19.23066393	0	39.85763176	2	-1.015375516	-0.877095338	-1.143936134	xnbsrygkca	tabypcimko
M	0	0	7	1970	E	22.69404517	0	36.39425051	2	-0.802762801	-0.754372377	-0.806035773	wyjgzafrbn	tabypcimko
M	0	0	5	1980	E	33.51676934	0	25.57152635	3	0.08802722	-0.058052753	0.249869467	iwxqmhfsdk	tabypcimko
M	0	0	11	1980	E	38.01505818	0	21.07323751	3	0.559184097	0.405518707	0.688739264	rxhwqmunsc	tabypcimko
M	0	0	12	1970	C	22.11362081	0	34.31348392	1	-0.840844546	-0.777813217	-0.862664134	bavjtdceol	cbvoplweym
F	0	0	10	1980	F	28.3613963	0	NA	2	-0.379079808	-0.456010782	-0.253107909	rxsqvygkjn	lecybsktjo
M	0	0	8	1980	H	35.14031485	0	NA	3	0.251245463	0.095909668	0.408268608	czwtahpusj	lecybsktjo
M	0	0	3	1970	A	20.94729637	0	NA	1	-0.91438419	-0.821323382	-0.976455085	eopflqmwhx	omdupkibxs
M	0	0	12	1970	B	26.63655031	0	NA	2	-0.517984103	-0.560985386	-0.421390302	tuzdeqbpyx	omdupkibxs
M	0	0	12	1970	B	26.63655031	0	NA	2	-0.517984103	-0.560985386	-0.421390302	lzagbdhfwu	omdupkibxs
F	0	0	2	1980	A	33.82340862	0	NA	3	0.118262983	-0.030083689	0.279786336	ebifxtrand	omdupkibxs
M	0	0	11	1990	A	40.62149213	0	NA	3	0.85930072	0.729823413	0.943032658	jfdhcebwgx	omdupkibxs
F	0	0	10	1970	H	23.93702943	0	NA	3	-0.717891682	-0.69999504	-0.684765604	idpbegovam	coxtedfvnh
F	0	1	9	1980	F	29.87268994	0	NA	3	-0.250211836	-0.352901092	-0.105660479	hugsiwmnle	coxtedfvnh
F	0	0	6	1980	E	33.59890486	0	NA	3	0.096099084	-0.050610956	0.257882914	yfmehadxoc	coxtedfvnh
F	0	0	7	1990	E	40.67351129	0	NA	3	0.865492937	0.736738374	0.948107841	bcpjsoyvha	coxtedfvnh
M	0	0	4	1970	B	22.2477755	0	4.202600958	1	-0.832130297	-0.772502952	-0.849575503	ytlabshkij	yevjlcsiam
F	0	0	3	1970	A	22.18480493	0	15.71252567	2	-0.836227222	-0.775003525	-0.855719146	faiuqnoltc	fbnjgphyiz
M	0	0	10	1980	H	37.01300479	0	NA	3	0.449097747	0.292053487	0.590975207	okhwdnzfya	vtuarxclwf
F	0	0	7	1990	B	42.82546201	0	NA	3	1.128599894	1.038587098	1.158060161	opucjqamnr	vtuarxclwf
F	0	0	4	1970	E	18.36550308	0	25.50034223	2	-1.063003183	-0.901696706	-1.228344446	piqmswrhuz	lytqvpnaum
F	0	0	1	1970	H	20.10951403	0	23.75633128	2	-0.964749937	-0.849732679	-1.058192248	cgxiabnjho	lytqvpnaum
M	0	0	7	1970	H	25.67830253	0	18.18754278	3	-0.591388437	-0.613741769	-0.514880521	txzdifnqgm	lytqvpnaum
M	0	0	7	1980	C	29.66735113	0	14.19849418	3	-0.268113733	-0.367542728	-0.125694097	zsmqlfjtev	lytqvpnaum
F	0	0	6	1980	H	34.5927447	0	9.273100616	3	0.195334449	0.04235162	0.354845626	loucxgjpvd	lytqvpnaum
F	0	0	4	1990	H	38.36824093	0	5.497604381	3	0.598685886	0.446966176	0.723197087	cuyndhrebl	lytqvpnaum
M	0	0	9	1970	C	17.54414784	0	21.724846	1	-1.106190984	-0.923003973	-1.308478919	xvgwzrhupt	tfdnjicbza
F	0	0	9	1970	G	19.53456537	0	19.73442847	2	-0.998125322	-0.867909369	-1.114286379	saqphodtck	tfdnjicbza
M	0	0	11	1970	F	24.71731691	0	14.55167693	2	-0.662301877	-0.662838629	-0.608637854	tkawomfhjx	tfdnjicbza
F	0	0	8	1980	H	30.47501711	0	8.793976728	3	-0.196987273	-0.308777888	-0.046895198	gosjifzcyl	tfdnjicbza
M	0	0	10	1980	H	34.65297741	0	4.616016427	3	0.201441679	0.04816083	0.360722154	ymlpwdizoh	tfdnjicbza
F	0	0	4	1990	H	38.16837782	0	1.100616016	3	0.576287291	0.423417268	0.703697699	qyxprjvkiu	tfdnjicbza
M	0	0	10	1970	B	20.82409309	0	NA	2	-0.921919829	-0.825647325	-0.988475256	kbfsehrayq	tlsohkjxfq
M	0	0	6	1970	A	20.36687201	0	NA	1	-0.949496833	-0.841251709	-1.033083446	wrusgpbold	fqbydomzej
F	0	0	2	1970	E	26.06160164	0	NA	2	-0.562349394	-0.593102439	-0.477484433	hziftvdomr	fqbydomzej
M	0	0	10	1980	E	30.71868583	0	NA	2	-0.175153671	-0.290424589	-0.023121971	bvrnsecjol	fqbydomzej
M	0	0	3	1970	E	21.19096509	0	39.05544148	1	-0.899349473	-0.812620633	-0.952681858	kgpnfqsdxo	gvwqocudtz
F	0	1	6	1980	E	37.48939083	0	22.75701574	2	0.501067199	0.345240307	0.637453201	gxehwrjiba	gvwqocudtz
M	0	1	3	1990	E	42.18206708	0	18.06433949	2	1.048514391	0.945068212	1.095288157	btehzyqdug	gvwqocudtz
M	0	0	4	1980	E	30.10814511	0	NA	1	-0.229532356	-0.335862485	-0.082688596	mtghywxljs	jkfcytuzsw
M	0	0	12	1990	E	42.7871321	0	NA	2	1.123794883	1.032936275	1.154320552	covriksyzb	jkfcytuzsw
M	0	0	5	1980	E	27.13483915	0	5.180013689	1	-0.478751123	-0.532005631	-0.372775389	hqafdeilno	xfvkgbtwul
M	0	0	1	1970	H	23.58658453	0	NA	2	-0.742278104	-0.715915116	-0.718956312	gxwdrhboje	oawgskxqnp
F	0	1	8	1980	H	28.1889117	0	NA	3	-0.393362306	-0.467105601	-0.269936148	qltfuaozpy	oawgskxqnp
F	0	0	8	1980	H	34.18480493	0	NA	3	0.154251499	0.003537196	0.315045505	qeijftckuo	oawgskxqnp
M	0	0	12	1990	H	38.55989049	0	NA	3	0.62027386	0.469778929	0.741895131	zareqmvlbt	oawgskxqnp
M	0	0	7	1990	H	42.12183436	0	NA	3	1.041079082	0.93645775	1.089411629	ftgkqewuac	oawgskxqnp
F	0	0	2	1970	H	18.91854894	0	32.27378508	1	-1.032810401	-0.886232138	-1.174387234	iaxcytndoh	ebrzqcnvif
M	0	0	2	1970	B	18.98699521	0	NA	1	-1.029011383	-0.88425401	-1.167709361	nwielygkfj	atxwbkeuin
F	0	0	4	1990	B	38.16290212	0	NA	2	0.575675277	0.422775551	0.703163469	jmvhcgsqtu	atxwbkeuin
F	0	0	7	1990	E	41.29500342	0	NA	2	0.940086538	0.820730137	1.008742926	bmkgncfzqi	dsrokicxgm
F	0	0	4	1970	B	22.14921287	0	NA	1	-0.838537739	-0.776410629	-0.85919164	unqejpiacm	bxtuqgvknl
M	0	1	1	1980	F	29.86173854	0	NA	2	-0.251169721	-0.353687083	-0.106728938	hfxunszlca	bxtuqgvknl
M	0	0	4	1990	B	35.17590691	0	NA	2	0.254910071	0.099449339	0.411741102	xyewrdopcq	bxtuqgvknl
F	0	0	3	2000	B	47.01711157	0	NA	3	1.680024352	1.719611923	1.567013088	gwvkxsdyul	bxtuqgvknl
M	0	0	3	1980	B	30.28610541	0	NA	2	-0.213794789	-0.322806363	-0.065326127	yduslvgrbw	wcvxrqinpz
M	0	1	2	1990	F	35.23066393	0	NA	2	0.260555174	0.104908989	0.4170834	pdratxwuzc	wcvxrqinpz
M	0	1	10	1990	F	37.94387406	0	NA	3	0.551266728	0.397257575	0.681794276	tiznevmwsf	wcvxrqinpz
M	0	0	4	1970	E	19.11293634	0	39.79192334	1	-1.021985342	-0.880576819	-1.155422075	nlqjhekxof	bhgymwirxn
M	0	0	1	1990	E	42.84462697	0	16.06023272	3	1.131004012	1.041416306	1.159929965	mgdctowakx	bhgymwirxn
M	0	0	2	2000	E	54	0	3.93155373	3	2.712902108	3.155150261	2.248289666	djmaekcnib	bhgymwirxn
F	0	0	3	1970	C	18.83641342	0	NA	1	-1.037351113	-0.88858707	-1.182400681	omgnswcveu	easlnijpyg
F	0	0	5	1980	F	28	0	NA	2	-0.408905074	-0.479102261	-0.288367077	yjzsdobqpv	easlnijpyg
M	0	0	12	1980	F	33.61533196	0	NA	3	0.097715828	-0.049118223	0.259485603	zsbuvjrnle	easlnijpyg
M	0	1	11	1970	H	16.1889117	0	25.61806982	2	-1.173131581	-0.954039466	-1.440700799	psqnhtblxf	hzalpmbouj
M	0	0	9	1970	G	24	0	17.80698152	3	-0.713471628	-0.697084466	-0.678621961	ciztwufyjg	hzalpmbouj
M	0	0	6	1980	H	33.77138946	0	8.03559206	3	0.113114307	-0.034864357	0.274711153	hfoqpxmdwu	hzalpmbouj
F	0	0	4	1990	H	40.37782341	0	7.230663929	1	0.830400577	0.697667385	0.919259431	rvqlbtzoie	lqxckidvag
F	0	0	2	1970	H	19.19780972	0	44.60506502	1	-1.017224202	-0.878071217	-1.147141513	beqmonjrkz	xknamjrzlq
M	0	0	4	1980	H	29.4072553	0	34.39561944	2	-0.290612208	-0.385800025	-0.151070013	bukgxzpmhy	xknamjrzlq
F	0	0	6	1980	D	34.55989049	0	29.24298426	3	0.192007711	0.039191474	0.351640247	bqgpkeowmd	xknamjrzlq
M	0	0	4	1980	H	29.96303901	0	27.38398357	2	-0.242295884	-0.346394646	-0.096845687	bjgmunpzlf	zxqgdmvfsc
M	0	0	2	1970	H	17.5797399	0	22.28336756	2	-1.104360463	-0.922120777	-1.305006425	pqjkbmiyge	nigxvldwcm
M	0	0	10	1980	H	28.27652293	0	11.58658453	2	-0.386118592	-0.461487053	-0.261388471	gsvohwqcta	nigxvldwcm
M	0	0	6	1980	H	30.95140315	0	8.911704312	3	-0.154139021	-0.27262219	-0.000417204	jmdwexnyib	nigxvldwcm
F	0	0	6	1990	H	37.95208761	0	1.911019849	3	0.552179514	0.398209203	0.682595621	aodrenkvmz	nigxvldwcm
F	0	1	2	1970	F	15.48528405	0	NA	1	-1.20576536	-0.968240636	-1.509349331	lgmohrkzdc	plbxzvugmf
M	0	0	11	1980	D	26.24503765	0	NA	2	-0.548299913	-0.583007618	-0.459587734	ljfeubqwya	plbxzvugmf
F	0	0	11	1980	H	35.27994524	0	NA	2	0.265643273	0.109837207	0.421891469	guxympldhv	plbxzvugmf
M	0	0	12	1970	H	20.85147159	0	37.33333333	1	-0.920249084	-0.824690855	-0.985804107	nkmqfrycau	ladrxijtgc
F	0	0	5	1980	H	29.31964408	0	28.86516085	2	-0.298146036	-0.391877635	-0.159617691	xpfghrjnvu	ladrxijtgc
M	0	0	10	1990	H	36.66803559	0	21.51676934	3	0.411879583	0.254383662	0.557318728	gafortnidu	ladrxijtgc
F	0	0	1	1970	B	16.22450376	0	38.47227926	1	-1.17144232	-0.953287321	-1.437228305	kervhmltfj	ngioyeftuj
F	0	0	5	1970	G	21.52224504	0	33.17453799	2	-0.878630117	-0.800463619	-0.920360954	ebwjxcuzqa	ngioyeftuj
M	0	0	6	1980	G	28.31211499	0	NA	2	-0.383169412	-0.459194549	-0.257915977	arzjoqhtpw	boyjdmihle
M	0	0	10	1980	E	27.52908966	0	26.49144422	2	-0.447194394	-0.508309355	-0.334310842	qkblyofena	sihydzjwta
M	0	0	4	1980	E	28.98288843	0	19.28268309	2	-0.326894933	-0.414902292	-0.192472824	cimozfyadw	xlkvzdbsnj
M	0	0	3	1980	G	25.99041752	0	NA	2	-0.567774891	-0.596981773	-0.484429421	pbeldgqcks	mfpjhudkzg
M	0	0	2	1980	B	29.9192334	0	NA	3	-0.246136907	-0.349554194	-0.101119525	goqmkapxdj	mfpjhudkzg
F	0	0	4	1970	H	21.58795346	0	41.78507871	2	-0.874482297	-0.798007327	-0.913950196	dksxfzhypn	ahyfigwpuo
M	0	0	8	1980	H	25.95208761	0	37.42094456	2	-0.570690167	-0.599061864	-0.48816903	vncfxgrhil	ahyfigwpuo
F	0	0	7	1980	H	31.8275154	0	31.54551677	3	-0.073602576	-0.203165479	0.085059567	thfleqoydx	ahyfigwpuo
F	0	0	5	1990	H	38.70225873	0	24.67077344	3	0.636380271	0.486873011	0.755785106	eflznjkrqh	ahyfigwpuo
M	0	0	4	1970	H	16.66255989	0	NA	1	-1.150347601	-0.943757072	-1.39448992	lygavpcsqx	zjxbygfmqo
F	0	0	1	1970	H	23.42505133	0	NA	2	-0.753397624	-0.723095916	-0.734716092	tzfkysdoiw	zjxbygfmqo
F	0	0	5	1980	H	29.724846	0	NA	2	-0.263113648	-0.363463419	-0.120084684	oqeubzpijt	zjxbygfmqo
M	0	0	3	1980	H	33.52498289	0	NA	3	0.088833517	-0.057310212	0.250670811	jkhuzentdr	zjxbygfmqo
M	0	1	8	1990	D	41.99315537	0	NA	3	1.025230154	0.918145008	1.076857228	ajmzikshnd	zjxbygfmqo
M	0	0	12	1970	H	15.84394251	0	15.19507187	1	-1.189312189	-0.96115958	-1.474357278	pnucxgdbma	leocnztyvq
M	0	0	3	1970	G	20.30390144	0	NA	1	-0.953246899	-0.843346793	-1.039227089	zrokvcbqin	cqnxfykbme
F	0	0	7	1980	H	29.61259411	0	NA	2	-0.272866718	-0.371413113	-0.131036395	tcsbfizghq	cqnxfykbme
M	0	0	2	1980	H	32.25735797	0	NA	3	-0.033267411	-0.167657528	0.126996608	mszbpxyrch	cqnxfykbme
M	0	0	1	1990	H	35.1156742	0	NA	3	0.2487106	0.093463324	0.405864574	ysthuxrmza	cqnxfykbme
F	0	0	12	1990	H	41.03216975	0	NA	3	0.908402313	0.78489843	0.983099895	ugrlwimpny	cqnxfykbme
M	0	0	2	2000	H	49.24024641	0	NA	3	1.993366356	2.134002147	1.783910395	savzbgdxlh	cqnxfykbme
F	0	0	12	1970	B	19.77002053	0	NA	1	-0.984574354	-0.860592952	-1.091314497	ldhxfqyrmv	dmwgzaecbr
F	0	1	1	1980	F	25.8973306	0	NA	2	-0.574847382	-0.602022781	-0.493511328	lagncjytdf	dmwgzaecbr
M	0	0	12	1980	H	29.75496235	0	NA	2	-0.260490693	-0.36132033	-0.11714642	dxebtqmonr	dmwgzaecbr
M	0	0	2	1980	H	32.96919918	0	NA	3	0.034719679	-0.106739213	0.196446485	jvntfslugw	dmwgzaecbr
F	0	0	2	1990	H	38.9650924	0	NA	3	0.666271129	0.518763286	0.781428138	ibckvdtlwy	dmwgzaecbr
F	0	1	2	1980	H	29.96851472	0	7.879534565	2	-0.241815361	-0.345999052	-0.096311457	rcgqedklha	ovnqzrubgd
M	0	0	3	1970	H	22.95140315	0	NA	1	-0.78556179	-0.743586988	-0.780926971	dbfxqrlpye	bgrmwpyoct
F	0	1	5	1980	H	29.07049966	0	NA	2	-0.319447507	-0.408963285	-0.183925147	jomcyalwbk	bgrmwpyoct
F	0	0	5	1980	H	31.06913073	0	NA	2	-0.14344767	-0.263513659	0.011068737	zkcnlxdqvh	bgrmwpyoct
F	0	0	9	1980	F	25.16906229	0	10.56810404	1	-0.629303348	-0.640225109	-0.564563894	hwsjvoxueb	mlwergfqpb
F	0	0	7	1980	F	29.99863107	0	5.73853525	2	-0.239170914	-0.343820701	-0.093373193	acygjnkvie	mlwergfqpb
F	0	0	5	1970	B	22.03969884	0	NA	1	-0.845623752	-0.78071189	-0.869876236	twusygvclx	xmfznakpue
F	0	0	9	1980	B	31.37303217	0	NA	2	-0.115661444	-0.239680003	0.040718492	vbgqlcjsdf	wurbpkzlts
M	0	0	2	1970	B	18.96235455	0	NA	1	-1.03038061	-0.884967782	-1.170113395	pxcmbdlquz	tsruqnlveh
M	0	0	4	1980	B	23.1321013	0	NA	2	-0.773368579	-0.735868264	-0.763297387	djwrpsgfcv	tsruqnlveh
F	0	0	7	1990	B	33.42915811	0	NA	2	0.079439007	-0.065950567	0.241321789	cbuwanfhlk	tsruqnlveh
F	0	0	11	1990	B	40.74469541	0	NA	3	0.873979337	0.746229657	0.955052829	xrmisejtbh	tsruqnlveh
F	0	0	5	1980	H	32.24366872	0	19.74537988	1	-0.034560312	-0.168803072	0.125661033	zvsxpjhnyc	nqmiufvxtz
F	0	0	9	1970	H	16.69267625	0	NA	1	-1.148876694	-0.943083119	-1.391551656	aonlzrpbwe	fozrclxqys
M	0	0	1	1970	H	19.10198494	0	NA	2	-1.022598146	-0.880898506	-1.156490535	ptxcjbiwao	fozrclxqys
M	0	0	5	1980	H	28.40520192	0	NA	3	-0.375438633	-0.453171463	-0.24883407	yqahferbtu	fozrclxqys
F	0	1	8	1980	H	32.65708419	0	NA	3	0.004727273	-0.133777061	0.165995385	rduncqzypg	fozrclxqys
F	0	0	2	1990	H	38.11088296	0	NA	3	0.569865526	0.41668842	0.698088286	nxiuprelkc	fozrclxqys
F	0	1	6	2000	H	53.49486653	0	NA	3	2.633393757	3.037746124	2.199006965	lyfqctoxjn	fozrclxqys
F	0	0	4	1970	H	14.29705681	0	NA	1	-1.25758295	-0.989450903	-1.625277202	mgkpceriyn	quwyxsteni
F	0	0	4	1970	H	21.35523614	0	NA	2	-0.889115584	-0.806639501	-0.936654964	xlofwmhyqj	quwyxsteni
F	0	0	7	1980	H	31.55920602	0	NA	3	-0.098505653	-0.224849191	0.058882306	gyshvljxam	quwyxsteni
M	0	1	6	1990	H	35.4715948	0	NA	3	0.285497939	0.12913374	0.440589512	thfqamvijy	quwyxsteni
M	0	0	12	1970	B	22.06160164	0	NA	1	-0.844209359	-0.779855048	-0.867739317	hdwzkqvtfg	wvdbkjolae
M	0	0	8	1980	A	29.76591376	0	NA	2	-0.259536232	-0.360539949	-0.11607796	cdmywlaxtj	wvdbkjolae
F	0	0	2	1970	H	16.42710472	0	43.03901437	1	-1.161755863	-0.94894267	-1.417461802	yxqhbiaplz	hekaqinlwg
F	0	0	3	1970	B	20.45722108	0	39.00889802	2	-0.94409602	-0.83822301	-1.024268654	ifntsomche	hekaqinlwg
F	0	0	11	1970	E	22.16563997	0	37.30047912	2	-0.837471808	-0.775761758	-0.85758895	ukrhilbosc	hekaqinlwg
M	0	0	12	1980	H	27.22245038	0	32.24366872	3	-0.471777854	-0.52679879	-0.364227712	jvnsxhfbeu	hekaqinlwg
F	0	0	2	1970	B	17.7522245	0	35.92607803	1	-1.095436927	-0.917789779	-1.288178185	emrzvuqwdn	vcntzpuekm
F	0	0	5	1980	B	25.99589322	0	27.68240931	2	-0.567358072	-0.596684116	-0.483895191	ufkawztnhq	vcntzpuekm
F	0	0	8	1990	B	37.19370294	0	16.48459959	3	0.468732062	0.312067746	0.608604791	byxrkucqpv	vcntzpuekm
M	0	0	2	2000	H	50.69678303	0	2.981519507	3	2.206507219	2.426621899	1.926015527	zvagxyubwt	vcntzpuekm
F	0	0	1	1980	B	28.94182067	0	NA	2	-0.330378176	-0.417673872	-0.196479548	knwdbezmhf	efrxbaquni
M	0	0	9	1980	G	24.74469541	0	NA	2	-0.660318979	-0.661491367	-0.605966705	pyejdirbwk	mbyaqhzlif
M	0	0	1	1980	H	29.08692676	0	NA	2	-0.318048612	-0.407845727	-0.182322458	xutvdgjyse	mbyaqhzlif
F	0	0	1	1990	H	35.09377139	0	NA	3	0.246458881	0.091291676	0.403727655	lrcxefswhp	mbyaqhzlif
F	0	0	3	2000	H	45.26762491	0	NA	3	1.443617867	1.419888269	1.39632666	coejwuhabp	mbyaqhzlif
F	0	0	6	1970	H	19.54277892	0	NA	2	-0.997655347	-0.867657091	-1.113485034	eoinayhzdg	yzoufjbkng
F	0	0	5	1990	H	37.51403149	0	NA	3	0.503773352	0.348028438	0.639857235	vuolxdhjry	yzoufjbkng
F	0	0	11	1970	H	17.84804928	0	37.80971937	2	-1.09044176	-0.915347	-1.278829163	rjetblxsug	kjbuoayvmw
F	0	0	3	1970	H	21.17453799	0	34.48323066	2	-0.900368515	-0.813213673	-0.954284548	dtmhqsalix	kjbuoayvmw
M	0	0	5	2000	H	48.30116359	0	7.356605065	3	1.859240718	1.954283152	1.692289981	wdchlvxkmn	kjbuoayvmw
M	0	0	7	2000	H	52.47912389	0	3.178644764	3	2.475777196	2.808292897	2.099907333	trhqbaxulj	kjbuoayvmw
M	0	0	10	1970	H	21.12251882	0	33.16358658	2	-0.903590269	-0.815085572	-0.959359731	xsnvtkycrq	paiowfmdsc
M	0	0	9	1980	H	26.03696099	0	28.24914442	2	-0.56422913	-0.594447687	-0.479888468	twxkospngr	paiowfmdsc
F	0	0	11	1980	H	34.15742642	0	20.12867899	3	0.151511706	0.000965103	0.312374356	xjwzlymfes	paiowfmdsc
F	0	0	12	1980	E	26.68856947	0	25.28952772	1	-0.513922344	-0.55801012	-0.416315119	ameuvsgrno	fjxkmgoydb
F	0	0	4	1990	E	34.00684463	0	17.97125257	2	0.136482082	-0.013107855	0.297683035	xmuafbhtvk	fjxkmgoydb
F	0	0	3	1990	E	38.92402464	0	13.05407255	2	0.661587346	0.513751953	0.777421414	ybfpivuwet	fjxkmgoydb
F	0	0	2	1970	E	21.41820671	0	NA	1	-0.88517164	-0.804322186	-0.930511321	vcnrhkyumj	fryonbziae
F	0	0	8	1980	E	24.41615332	0	NA	2	-0.683968877	-0.677462467	-0.638020494	vfhgxaursp	xvaljipgsz
F	0	0	12	1980	A	28.75017112	0	NA	2	-0.346568003	-0.430504239	-0.215177592	yrvxbjlwoa	xvaljipgsz
F	0	0	7	1990	E	33.28131417	0	NA	3	0.06499737	-0.07918456	0.226897584	pcxadkgnls	xvaljipgsz
M	0	0	11	1990	E	40.59411362	0	NA	3	0.856044842	0.726191066	0.940361509	irpwkhqdgf	xvaljipgsz
M	0	0	11	1990	E	36.84325804	0	17.91649555	2	0.430740495	0.273429379	0.574414082	vtsbnkqdil	oxqguekias
F	0	0	7	1980	E	30.20670773	0	NA	2	-0.220827624	-0.328650417	-0.07307246	phogmuqife	cqkbftalmx
F	0	1	10	1970	A	22.25051335	0	19.4934976	2	-0.831951907	-0.77239391	-0.849308388	gfvczolkmt	fqoeydtlgv
F	0	1	4	1980	A	28.75290897	0	12.99110198	2	-0.346337477	-0.430322147	-0.214910477	kocmutfqpj	fqoeydtlgv
M	0	0	6	1970	C	16.95824778	0	NA	1	-1.135790981	-0.937034126	-1.365641509	suoyqctpae	dgvmlioezc
F	0	0	3	1980	B	24.69815195	0	NA	2	-0.6636886	-0.663779938	-0.610507659	jtofguimnh	dgvmlioezc
F	0	0	8	1980	F	29.06228611	0	NA	3	-0.320146658	-0.40952159	-0.184726492	qxbwmyugih	dgvmlioezc
F	0	1	1	1990	A	32.49007529	0	NA	3	-0.011204128	-0.148034126	0.149701375	jnkidfehyt	dgvmlioezc
F	0	0	9	2000	B	46.17385352	0	NA	3	1.56495672	1.572306556	1.484741696	fdwsijtzqh	dgvmlioezc
F	0	0	3	1980	F	30.32169747	0	NA	2	-0.210636146	-0.320176647	-0.061853633	yjxmswrcgt	ajnuqtdxlm
M	0	0	4	1970	H	17.41273101	0	22.56810404	1	-1.112917691	-0.92623408	-1.321300434	uvblfqpztg	pnvdewhjoz
F	0	0	4	1970	G	19.37303217	0	20.60780287	2	-1.007328018	-0.872827858	-1.130046159	hisxfbedco	pnvdewhjoz
M	0	0	9	1970	H	21.85626283	0	18.12457221	2	-0.857414138	-0.787821322	-0.887772935	rnvicpgtym	pnvdewhjoz
F	0	0	7	1980	H	25.64818617	0	14.33264887	3	-0.593651845	-0.615337591	-0.517818785	sbkaxmvqog	pnvdewhjoz
M	0	0	4	1990	G	35.40314853	0	4.577686516	3	0.278394639	0.122218114	0.43391164	ogzhlvnypm	pnvdewhjoz
M	0	0	1	1970	C	18.47227926	0	37.94934976	2	-1.057243657	-0.898782226	-1.217926964	vclzwxkmih	veustnczgm
F	0	0	9	1980	B	23.12388775	0	33.29774127	2	-0.77392489	-0.736221744	-0.764098732	gbmlekdzij	veustnczgm
M	0	0	3	1980	C	27.61943874	0	28.80219028	3	-0.439898533	-0.502782341	-0.32549605	olntqxprug	veustnczgm
F	0	0	4	1980	C	30.69678303	0	25.724846	3	-0.177123354	-0.292086294	-0.025258891	uswvekgtzn	veustnczgm
F	0	0	9	1990	C	35.1321013	0	21.28952772	3	0.250400311	0.095093839	0.407467263	drtvafcwbh	veustnczgm
M	0	0	4	1990	C	38.70225873	0	17.71937029	3	0.636380271	0.486873011	0.755785106	azsgdmyheo	veustnczgm
M	0	0	8	1980	F	22.96783025	0	16.63244353	1	-0.784457267	-0.742890283	-0.779324282	khurapqcjw	hpbqivwxlt
F	0	1	9	1980	F	26.0752909	0	13.52498289	2	-0.561304327	-0.592353979	-0.476148859	lzuqmevafn	hpbqivwxlt
F	0	0	11	1980	F	29.17453799	0	10.4257358	2	-0.310574493	-0.40186407	-0.173774781	ecpogwvalq	hpbqivwxlt
M	0	0	6	1990	G	32.75290897	0	6.847364819	3	0.013905119	-0.125530651	0.175344407	thukxcevyg	hpbqivwxlt
F	0	0	8	1970	D	19.80561259	0	11.6605065	2	-0.982511826	-0.859471689	-1.087842003	velgmuidsj	cajmpktifz
M	0	0	11	1980	C	24.98836413	0	6.477754962	2	-0.642574476	-0.649368866	-0.582193478	scivldyfrp	cajmpktifz
F	0	0	5	1980	F	28.5229295	0	2.943189596	3	-0.365625131	-0.445497295	-0.237348129	lmzodqafrx	cajmpktifz
M	0	1	12	1970	F	21.76317591	0	3.323750856	2	-0.863359628	-0.791383766	-0.896854842	uqhkpdvmjr	pvhmyejziw
F	0	0	4	1970	H	16.59685147	0	36.8733744	1	-1.153547634	-0.945219078	-1.400900677	emxvrwonkj	umrfozcans
F	0	1	1	1980	H	23.29637235	0	30.17385352	2	-0.762200864	-0.7287458	-0.747270493	cluhsabpgx	umrfozcans
M	0	0	6	1980	H	32.77481177	0	20.6954141	3	0.016006689	-0.123638967	0.177481326	kctmxgrlyo	umrfozcans
M	0	0	4	1990	H	38.53798768	0	14.93223819	3	0.617801219	0.467160244	0.739758212	zajsopfiqr	umrfozcans
M	0	0	2	1970	B	19.08555784	0	36.14510609	1	-1.023516693	-0.881380347	-1.158093224	kvnpyzidxw	zujkgnimos
M	0	1	7	1980	B	25.49486653	0	29.7357974	2	-0.605133469	-0.623403828	-0.53277722	lioznpwash	zujkgnimos
F	0	0	7	1990	A	33.50581793	0	21.724846	2	0.086952464	-0.059042241	0.248801007	bqaifxkprg	zujkgnimos
M	0	0	7	2000	B	52.53114305	0	2.699520876	3	2.483775797	2.819830765	2.104982517	zkamvfnxep	zujkgnimos
F	0	0	12	1970	F	15.91786448	0	NA	1	-1.185874254	-0.959659608	-1.467145175	pybgrjkvio	gqmufwanrx
M	0	0	12	1970	C	19.85215606	0	NA	2	-0.979809076	-0.857999328	-1.083301049	uzytogrhfe	gqmufwanrx
F	0	0	11	1980	F	25.84257358	0	NA	3	-0.578995817	-0.604971204	-0.498853626	unlfjexykr	gqmufwanrx
M	0	0	3	1990	D	36.16427105	0	NA	3	0.358155312	0.200633317	0.508169585	mkplventzq	gqmufwanrx
M	0	0	2	1980	B	26.08350445	0	NA	2	-0.560677024	-0.591904525	-0.475347514	bwizjrnxtl	spbuowtexz
F	0	0	10	1980	B	30.7926078	0	NA	2	-0.168495617	-0.284798817	-0.015909869	kximvrnstl	spbuowtexz
F	0	0	11	1990	B	33.84531143	0	NA	3	0.120433217	-0.028066371	0.281923256	tqjyugwebc	spbuowtexz
M	0	0	11	2000	B	49.8973306	0	NA	3	2.088750941	2.263900183	1.848017973	doxnzgacwt	spbuowtexz
M	0	0	11	1970	F	23.06365503	0	NA	2	-0.77799847	-0.738806271	-0.76997526	xkbyudlmrg	jqmxfvnyri
F	0	0	2	1980	F	26.31622177	0	NA	3	-0.542821336	-0.579052008	-0.452642747	dynqbgfitr	jqmxfvnyri
F	0	1	12	1990	F	35.20602327	0	NA	3	0.258013791	0.102450045	0.414679366	uzvfdhgswe	jqmxfvnyri
F	0	1	12	1980	H	24.59685147	0	15.23066393	1	-0.671000551	-0.668731207	-0.62039091	rsfhtmupcz	ktofbjevxl
F	0	0	3	1970	G	16.10677618	0	NA	1	-1.177015717	-0.955762602	-1.448714246	zewmyqftop	gveaptubiq
F	0	0	9	1970	D	21.5578371	0	NA	2	-0.876384951	-0.799134987	-0.91688846	wcuhlanyiq	gveaptubiq
M	0	0	6	1980	D	27.32922656	0	NA	2	-0.46324879	-0.520407481	-0.35381023	ouktljdaqp	gveaptubiq
M	0	0	1	1990	F	34.91581109	0	NA	3	0.228215745	0.073747311	0.386365186	sewjgfxova	gveaptubiq
F	0	0	11	2000	F	43.75906913	0	NA	3	1.246964904	1.179373339	1.249146345	bwehltzgnf	gveaptubiq
M	0	1	3	1970	C	17.46201232	0	39.91512663	1	-1.110401103	-0.92502848	-1.316492366	ldftaboueh	ikberagofm
M	0	0	6	1980	B	23.70978782	0	33.66735113	2	-0.733745748	-0.710371699	-0.706936141	abvqpjolfy	ikberagofm
M	0	0	3	1990	G	31.50171116	0	25.87542779	2	-0.103814598	-0.229448032	0.053272893	ngxawzucsh	ikberagofm
M	0	0	1	1970	H	14.16016427	0	NA	1	-1.263287103	-0.991680707	-1.638632947	fjqundikom	klpudfqrib
M	0	0	7	1990	A	32.14784394	0	22.70499658	2	-0.043595253	-0.176794677	0.116312012	lnojevqfgk	irpvdflweo
F	0	0	11	2000	B	51.49897331	0	3.353867214	3	2.326548088	2.595141588	2.004280196	wfdketamhx	irpvdflweo
M	0	0	12	1980	E	31.87953457	0	NA	2	-0.068750029	-0.198918921	0.09013475	olganrujvw	bxmipqluow
M	0	0	12	1990	E	38.85010267	0	NA	3	0.653168985	0.504758167	0.770209311	wlqrsanxko	bxmipqluow
F	0	0	5	1980	A	26.41204654	0	26.7761807	2	-0.535422895	-0.573693253	-0.443293725	vdzwpgbutf	ejfchdnasu
F	0	0	9	1980	B	26.12457221	0	18.08898015	1	-0.557537545	-0.589653009	-0.471340791	sjoqzgrewa	owejkiquzg
M	0	0	7	1970	H	18.19575633	0	NA	1	-1.072090621	-0.906260705	-1.24490557	zcbevhgsiw	buhpnedqkr
M	0	0	6	1980	E	22.40930869	0	33.96577687	1	-0.821567692	-0.766023429	-0.833815723	sqychdgjtp	gcvmolstdb
M	0	0	2	1980	E	26.0807666	0	30.29431896	2	-0.560886147	-0.592054375	-0.475614629	wtosmbgprj	gcvmolstdb
M	0	0	11	2000	E	48.8843258	0	7.490759754	2	1.942227645	2.065072001	1.749185457	pvgatlhjbr	gcvmolstdb
M	0	0	8	1990	E	37.25667351	0	17.80150582	2	0.475596791	0.319088279	0.614748434	atybvhzmie	lpwnmeaixu
M	0	0	1	1970	B	16.85420945	0	39.89869952	1	-1.140941951	-0.939426597	-1.375791876	igoctbulnw	hlgcozevby
F	0	0	10	1980	B	21.60711841	0	35.14579055	2	-0.873270135	-0.797288086	-0.912080392	lqdinxpkfw	hlgcozevby
F	0	0	5	1980	B	28.22997947	0	28.5229295	3	-0.389969614	-0.464476248	-0.265929425	payurlktze	hlgcozevby
M	0	0	3	1990	B	31.07460643	0	25.67830253	3	-0.14294941	-0.263088322	0.011602967	oqylafjpsu	hlgcozevby
F	0	0	11	2000	B	43.69336071	0	13.05954825	3	1.238550724	1.16926538	1.242735587	rlztpjcbky	hlgcozevby
M	0	0	11	2000	B	49.73305955	0	7.019849418	3	2.064786255	2.23110246	1.831991079	fshxynzqag	hlgcozevby
M	0	0	12	1970	A	20.63791923	0	15.89869952	2	-0.933222678	-0.83208488	-1.00663907	ygfczlhtup	hjwivkznsm
F	0	0	1	1980	G	25.71389459	0	10.82272416	2	-0.588710075	-0.611850967	-0.511408027	aphfdeiyvb	hjwivkznsm
M	0	0	1	1990	G	31.72621492	0	4.810403833	3	-0.08302953	-0.211395341	0.075176315	xniwchjoks	hjwivkznsm
F	0	0	4	1970	F	14	0	43.38945927	1	-1.269891295	-0.994235404	-1.65425917	flnubsoqjw	rntkfveguz
M	0	1	9	1970	F	17.18001369	0	39.00889802	2	-1.124705487	-0.931835575	-1.344005202	dgmfjktavp	rntkfveguz
F	0	0	3	1980	H	28.65434634	0	27.53456537	3	-0.354622581	-0.436855632	-0.224526614	clbeirozkd	rntkfveguz
F	0	0	9	1990	H	31.17043121	0	25.01848049	3	-0.134215646	-0.255620632	0.020951989	wlyamdgkfi	rntkfveguz
F	0	0	9	1990	H	34.19575633	0	21.99315537	3	0.155348031	0.004567187	0.316113964	fstrpnoljv	rntkfveguz
F	0	0	7	2000	H	40.99657769	0	15.19233402	3	0.904127293	0.780081349	0.979627401	bcxklhpnzr	rntkfveguz
M	0	0	6	1980	A	21.89185489	0	11.81930185	2	-0.855134156	-0.786451164	-0.884300441	nluexkbdgm	xbnpwvkudc
M	0	0	6	1980	B	24.95003422	0	8.761122519	2	-0.645377271	-0.651291541	-0.585933087	kijsonbdqp	xbnpwvkudc
M	0	0	1	1990	B	30.52703628	0	3.184120465	3	-0.192340765	-0.304884291	-0.041820015	yiojwzcvnl	xbnpwvkudc
F	0	0	12	1970	B	14.57631759	0	20.17522245	2	-1.245776309	-0.984767978	-1.598031481	htbvzeadrc	jygztcvrnb
M	0	0	10	1970	A	20.40520192	0	14.34633812	2	-0.947208499	-0.83997008	-1.029343838	fjhstmdcvy	jygztcvrnb
M	0	0	9	1970	B	19.68788501	0	6.201232033	1	-0.989319876	-0.863165114	-1.099327944	pxkqwhdtlm	eqasdofcrp
M	0	1	2	1970	F	17.90006845	0	NA	1	-1.087718836	-0.914009886	-1.27375398	wkmhsolnve	iumblzspjd
F	0	0	2	1980	B	29.88911704	0	NA	2	-0.24877435	-0.351721023	-0.104057789	dxleoicgkm	iumblzspjd
M	0	0	9	1990	B	35.50992471	0	NA	2	0.28948178	0.133018168	0.444329121	vypfnszmgo	iumblzspjd
F	0	0	11	1980	B	20.95550992	0	NA	2	-0.913880234	-0.821033303	-0.975653741	pqzuesgvob	clpnybimdx
M	0	0	4	1980	A	26.37371663	0	NA	2	-0.538385498	-0.57584143	-0.447033334	ledhcymtsv	clpnybimdx
F	0	0	2	1980	B	29.22655715	0	NA	3	-0.306126099	-0.398295419	-0.168699597	rwgoebspvh	clpnybimdx
F	0	0	9	1990	H	32.77481177	0	NA	3	0.016006689	-0.123638967	0.177481326	abruqoxpgf	omjpxfigtr
F	0	0	10	1970	H	16.13689254	0	NA	1	-1.175593828	-0.95513282	-1.445775982	dhmnfxtwps	ildqcpfjkx
M	0	0	12	1980	H	23.35112936	0	NA	2	-0.758460732	-0.726349201	-0.741928194	nbpcemqfyw	ildqcpfjkx
M	0	0	10	1980	H	29.19917864	0	NA	2	-0.308468346	-0.400175241	-0.171370747	bxegzwjhsy	ildqcpfjkx
M	0	0	3	2000	H	47.60301164	0	NA	3	1.761200031	1.825122192	1.624175679	vlnirspbxc	ildqcpfjkx
F	0	0	5	1980	H	25.53593429	0	NA	2	-0.602064784	-0.621252709	-0.528770496	xoujkymisw	vzqwgiroby
M	0	0	10	1980	E	22.23408624	0	NA	1	-0.833021921	-0.773047761	-0.850911078	yhwosvuglx	rumcxyvzkj
F	0	0	2	1980	E	24.58590007	0	NA	2	-0.671789232	-0.669264044	-0.62145937	hqlxpaigud	rumcxyvzkj
M	0	1	5	1980	C	22.42299795	0	29.14168378	2	-0.820669044	-0.765470002	-0.832480149	ywfqetkoid	bjgmhspnoy
F	0	0	10	1980	F	25.81519507	0	25.74948665	3	-0.581066741	-0.606440738	-0.501524775	wghazlfqmt	bjgmhspnoy
F	0	0	1	1990	B	35.12936345	0	16.43531828	3	0.250118638	0.094821981	0.407200149	qnhpfeykwm	bjgmhspnoy
F	0	1	9	1980	E	24.39151266	0	NA	1	-0.685729876	-0.678643133	-0.640424529	rhinpfsdlt	qchovenart
M	0	0	11	1990	E	37.58521561	0	NA	2	0.511601113	0.356103633	0.646802223	ihlogcmqxr	qchovenart
M	0	0	12	1980	A	32.65708419	0	NA	1	0.004727273	-0.133777061	0.165995385	mgvlrqhzkj	wjtbkpxgvd
F	0	0	5	1980	E	21.908282	0	NA	1	-0.854080605	-0.785817279	-0.882697752	pzrgtmweif	aveijwrcht
M	0	0	12	1980	E	23.37029432	0	30.72689938	2	-0.757149611	-0.725507731	-0.74005839	tykfheinzr	ambfusxqvn
M	0	0	1	1990	E	35.4661191	0	18.63107461	3	0.284929171	0.128579507	0.440055282	izgxfupyva	ambfusxqvn
M	0	0	8	1980	H	29.93292266	0	NA	2	-0.244937191	-0.348567828	-0.099783951	yzgmhribsn	meyxnjcvol
M	0	0	2	1970	B	17.94661191	0	NA	1	-1.085275819	-0.912806914	-1.269213027	hmesoqjkap	aewlvxkpsc
M	0	0	12	1980	B	22.7926078	0	NA	2	-0.796198097	-0.750270529	-0.796419636	xiuhysjfqp	aewlvxkpsc
F	0	0	6	1980	E	20.56947296	0	NA	1	-0.937352619	-0.834422635	-1.013316943	wrhapmvtyf	asetzdmgbp
F	0	0	11	1980	E	25.98494182	0	NA	2	-0.568191623	-0.597279305	-0.484963651	kqruyjnbgi	asetzdmgbp
F	0	0	6	1990	E	36.53661875	0	NA	3	0.397792906	0.240218307	0.544497212	wchtsenyxa	asetzdmgbp
M	0	0	2	2000	E	45.17180014	0	NA	3	1.430928076	1.404123335	1.386977639	rtwbasgdjc	asetzdmgbp
F	0	0	3	1970	H	15.57289528	0	NA	1	-1.201781036	-0.966540782	-1.500801654	shlrkbtwcq	ixyfzpdlsn
F	0	0	1	1970	H	19.39767283	0	NA	2	-1.005929156	-0.872082855	-1.127642124	uqadsjimgb	ixyfzpdlsn
F	0	0	1	1970	G	17.33880903	0	17.75770021	1	-1.116679238	-0.928029727	-1.328512537	qhaleyikdv	ochgvfxqrt
F	0	0	9	1970	B	19.03901437	0	19.15126626	2	-1.026114953	-0.882741063	-1.162634178	jzvxbminep	wrlnhqogvf
M	0	0	8	1980	B	26.9650924	0	11.22518823	3	-0.492197864	-0.541998609	-0.389336513	dkvbenmjoq	wrlnhqogvf
M	0	0	12	1990	C	32.33675565	0	5.853524983	3	-0.025757763	-0.16099418	0.13474294	hljrsvomgn	wrlnhqogvf
M	0	0	4	1990	E	33.84804928	0	NA	1	0.120704595	-0.027814023	0.282190371	vysobeglfc	kciuzfpvwo
F	0	0	4	1980	E	28.92265572	0	24.6954141	2	-0.332001999	-0.418964587	-0.198349352	gqjycxtzsv	lshivfcuko
F	0	0	6	1990	E	35.11293634	0	18.50513347	2	0.248429058	0.09319172	0.405597459	dlwiustjer	lshivfcuko
M	0	0	6	2000	E	48.11772758	0	5.500342231	3	1.833342757	1.919982058	1.674393282	rvpquhbkjl	lshivfcuko
F	0	0	7	1970	H	15.48528405	0	NA	1	-1.20576536	-0.968240636	-1.509349331	tpyhxmulsz	tdahuiwcfe
F	0	1	10	1980	H	25.7522245	0	NA	2	-0.585821537	-0.609808856	-0.507668418	vipjfouche	tdahuiwcfe
F	0	0	8	1980	H	29.62354552	0	NA	2	-0.271916823	-0.37064018	-0.129967935	tzcbirushk	tdahuiwcfe
F	0	0	1	1990	H	35.99726215	0	NA	3	0.340508582	0.183140872	0.491875575	oadmvubqsk	tdahuiwcfe
F	0	0	4	1980	H	21.2073922	0	NA	1	-0.89832964	-0.812026672	-0.951079169	kpztnfvlda	wzfausxdgo
M	0	0	2	2000	H	40.06023272	0	NA	2	0.792993979	0.656334877	0.888274102	efdtpmqzky	wzfausxdgo
F	0	0	11	2000	H	43.86584531	0	NA	3	1.260664913	1.195863634	1.259563826	mnzoiswcuj	wzfausxdgo
F	0	0	1	2000	H	46.98425736	0	NA	3	1.675502211	1.713772661	1.563807709	qrktpsyzoc	wzfausxdgo
M	0	1	12	1980	F	29.9192334	0	23.16495551	1	-0.246136907	-0.349554194	-0.101119525	lhaxpuyzgr	kojzdmixfv
F	0	0	5	1990	E	29.82614648	0	21.86995209	1	-0.254280421	-0.356237576	-0.110201432	ugpxqnyhis	gsnkyzxohm
M	0	0	11	2000	E	47.2881588	0	4.407939767	3	1.717452627	1.768097962	1.593457464	noywmkxcub	gsnkyzxohm
F	0	0	12	1970	H	16.82409309	0	34.51334702	1	-1.142427105	-0.940113668	-1.37873014	fbioxwkhte	oiydcqznul
M	0	1	7	1980	H	29.44832307	0	21.88911704	2	-0.287072988	-0.382938649	-0.14706329	cjmekzapfw	oiydcqznul
M	0	0	8	1970	B	18.58453114	0	NA	1	-1.05115277	-0.895681741	-1.206975253	mpnihtdbyr	dxibsfagow
F	0	0	1	1980	B	20.99657769	0	NA	2	-0.911357488	-0.819579495	-0.971647017	jxoqtmbwki	dxibsfagow
M	0	0	1	1980	E	20.99657769	0	NA	2	-0.911357488	-0.819579495	-0.971647017	dgvpoiaebk	dxibsfagow
M	0	0	7	1980	B	24.57221081	0	NA	3	-0.67277459	-0.669929422	-0.622794944	vtpumbifnk	dxibsfagow
M	0	0	4	1990	B	30.29431896	0	NA	3	-0.2130662	-0.322200054	-0.064524783	pforlnbxyv	dxibsfagow
M	0	0	10	1970	B	14	0	NA	2	-1.269891295	-0.994235404	-1.65425917	jweoxcqgui	skbwpjriml
F	0	0	1	1970	B	16.47364819	0	NA	2	-1.159513616	-0.947929297	-1.412920848	fvrgqikszy	skbwpjriml
M	0	0	1	1980	A	19.49897331	0	NA	3	-1.000159599	-0.869000126	-1.117758873	kurdgaflcx	skbwpjriml
F	0	0	9	1990	B	29.14989733	0	NA	3	-0.312678861	-0.403550049	-0.176178815	fsqngwermp	skbwpjriml
F	0	0	9	2000	B	43.16769336	0	NA	3	1.171692479	1.089490694	1.191449524	zhuqigbcok	skbwpjriml
F	0	0	5	1980	B	19.01984942	0	3.085557837	1	-1.027182981	-0.883299428	-1.164503982	mozahjsgwr	vfcumeiwqx
M	0	0	2	1980	B	24.72826831	0	NA	2	-0.661508981	-0.662300082	-0.607569395	kyuolicmba	oeablpsqrk
F	0	0	6	1990	B	33.10061602	0	NA	2	0.047433409	-0.095200526	0.209268	xochtlgwsq	oeablpsqrk
F	0	0	5	1970	H	15.43052704	0	NA	1	-1.208244147	-0.969293325	-1.514691629	lftkswiaxm	bkhrjtdgna
F	0	0	8	1980	H	25.69472964	0	NA	3	-0.590152731	-0.612869742	-0.513277831	wuspnayiob	bkhrjtdgna
M	0	0	12	1990	H	29.05954825	0	NA	3	-0.320379664	-0.409707622	-0.184993607	auybjfcqns	bkhrjtdgna
F	0	0	2	1970	H	14.22313484	0	NA	1	-1.260670008	-0.990660326	-1.632489304	yvfumbjqek	mtuwkxsgld
F	0	0	10	1980	H	19.89322382	0	NA	2	-0.977419029	-0.856694441	-1.079294326	kastfnmyxe	mtuwkxsgld
F	0	0	9	1980	H	24.79123888	0	NA	2	-0.656943014	-0.65919417	-0.601425752	rjlifktxvm	mtuwkxsgld
M	0	0	2	1990	H	29.25119781	0	NA	3	-0.304016199	-0.396600565	-0.166295563	aecygvdwqp	mtuwkxsgld
M	0	0	2	1990	H	34.23408624	0	NA	3	0.159188659	0.008177357	0.319853573	kyrwzgtlfs	mtuwkxsgld
F	0	0	1	2000	H	41.13894593	0	NA	3	0.92124963	0.799399886	0.993517376	savzntlfbm	mtuwkxsgld
M	0	0	8	2000	H	45.75770021	0	NA	3	1.508937528	1.501563447	1.444140229	pxsbjwyler	mtuwkxsgld
M	0	0	8	1980	F	20.64887064	0	27.96167009	2	-0.932560615	-0.831709397	-1.005570611	liwuptzfos	bqfgorhspd
F	0	0	1	1980	F	27.05544148	0	21.55509925	2	-0.485051232	-0.536695379	-0.380521721	dfwzxnujvk	bqfgorhspd
F	0	0	2	1990	C	32.183436	0	16.42710472	3	-0.040242557	-0.173831919	0.119784505	gkoavbnwxz	bqfgorhspd
M	0	0	9	1980	E	27.44421629	0	3.953456537	1	-0.454026305	-0.513468457	-0.342591404	mosqzfkbrd	twkhnodfpv
F	0	0	5	1980	H	22.97878166	0	NA	1	-0.78372048	-0.742425259	-0.778255822	gcakutyfpq	xamcruyhwb
M	0	0	12	1980	E	20.13141684	0	33.27857632	1	-0.963459352	-0.849019277	-1.056055329	gwrviyxpco	ipltbrkcef
F	0	1	12	2000	E	46.13278576	0	7.277207392	3	1.559405955	1.565268292	1.480734972	fuyzewlajo	ipltbrkcef
M	0	1	6	1980	E	20.16974675	0	NA	1	-0.961197448	-0.847767083	-1.05231572	gnrljpohty	aicuwqzlmo
F	0	0	1	1990	E	27.77549624	0	NA	2	-0.427240286	-0.493150163	-0.3102705	mutngqrboj	aicuwqzlmo
F	0	0	1	1990	E	35.78644764	0	NA	2	0.318349831	0.161290836	0.471307727	emfgdtkonb	aicuwqzlmo
M	0	0	1	1980	C	18.90485969	0	NA	1	-1.033568559	-0.88662605	-1.175722808	ayrmnesbpu	qjmxrsoetn
M	0	0	10	1980	A	25.70294319	0	NA	2	-0.589534582	-0.61243331	-0.512476487	evrfgpcqot	qjmxrsoetn
M	0	0	2	1980	H	17.27036277	0	NA	1	-1.120147883	-0.929678768	-1.33519041	xczuqikpyh	ovytldkhab
F	0	1	2	1980	H	20.25188227	0	NA	2	-0.956336021	-0.845067741	-1.044302272	wfgmkeayis	ovytldkhab
M	0	0	5	1980	H	23.48528405	0	NA	2	-0.749260297	-0.720429866	-0.728839564	qsfdvbpigy	ovytldkhab
F	0	0	1	1990	H	28.21081451	0	NA	3	-0.391553485	-0.465704232	-0.267799229	gpqhykmldf	ovytldkhab
M	0	0	6	2000	H	38.54620123	0	NA	3	0.618728295	0.468141902	0.740559556	asfnmteqgo	ovytldkhab
F	0	0	8	2000	H	41.7412731	0	NA	3	0.994347079	0.882622334	1.052282656	ipnbvkaouz	ovytldkhab
M	0	0	6	2000	H	46.55715264	0	NA	3	1.617002037	1.638602786	1.522137783	qrsyhupzfj	ovytldkhab
F	0	0	12	1980	A	22.70773443	0	13.47570157	1	-0.801852738	-0.7538048	-0.804700198	nrtxuikdma	bujehmatry
F	0	0	4	1990	E	31.99726215	0	4.186173854	2	-0.057738687	-0.189256997	0.101620691	txlhsjaigw	bujehmatry
F	0	0	3	1990	H	31.10472279	0	NA	2	-0.14020741	-0.260746288	0.014541231	tdnkxafjrh	bjxhamdzrv
M	0	0	4	2000	H	38.21218344	0	NA	3	0.581186562	0.428557635	0.707971537	ngmivtsclu	bjxhamdzrv
M	0	0	3	1980	G	20.07665982	0	NA	1	-0.966683181	-0.850799872	-1.061397627	tbhfjplixu	ryedmihwuz
M	0	0	9	1980	E	27.61670089	0	NA	2	-0.440119971	-0.502950359	-0.325763165	ztwhxqdrno	ryedmihwuz
F	0	0	7	1990	H	32.42162902	0	NA	3	-0.017709793	-0.153835016	0.143023503	evqjgxznow	ryedmihwuz
F	0	0	9	2000	H	43.57837098	0	NA	3	1.223856335	1.151649469	1.231516761	uernjvygwd	ryedmihwuz
M	0	0	8	2000	H	47.50171116	0	NA	3	1.747093103	1.806692654	1.614292427	kfqvlygpbc	ryedmihwuz
M	0	0	5	1980	G	20.92539357	0	NA	1	-0.915727108	-0.822095813	-0.978592005	fgsbclahwq	dgteovyxam
F	0	0	7	1980	H	26.05612594	0	NA	2	-0.562767266	-0.593401603	-0.478018663	epuofbrdit	dgteovyxam
M	0	0	6	1980	A	21.32238193	0	NA	2	-0.891168684	-0.807843123	-0.939860343	nskjrydmxq	chzktawofx
M	0	0	12	1970	B	17.79055441	0	34.275154	1	-1.093442087	-0.916815823	-1.284438577	nafkqoilus	owrxztefjc
F	0	0	3	1980	B	22.0807666	0	29.98494182	2	-0.842970613	-0.779103913	-0.865869513	ajevgduzkh	owrxztefjc
M	0	0	2	1980	B	26.01232033	0	26.05338809	2	-0.566107088	-0.595790391	-0.482292502	ctrmxoewzs	owrxztefjc
M	0	0	11	1990	B	31.76180698	0	20.30390144	3	-0.079720782	-0.208509746	0.078648809	moxphqnkyv	owrxztefjc
M	0	0	12	2000	B	38.81451061	0	13.25119781	3	0.649121408	0.500440012	0.766736817	uitmkawlxd	owrxztefjc
M	0	0	3	2000	B	44.07118412	0	7.994524298	3	1.287104929	1.227802097	1.279597445	smhvedorun	owrxztefjc
F	0	1	8	1980	C	22.091718	0	NA	2	-0.842262275	-0.778674107	-0.864801053	dowpugfzle	ombuxkvznc
F	0	0	2	1980	F	24.58042437	0	NA	2	-0.672183441	-0.669530284	-0.6219936	vfwmgtepun	ombuxkvznc
M	0	0	8	1980	F	27.06365503	0	NA	3	-0.484400352	-0.536211506	-0.379720376	ogiqefxksm	ombuxkvznc
F	0	0	1	2000	B	46.45585216	0	NA	3	1.603205374	1.620975006	1.512254531	csudnztayi	ombuxkvznc
M	0	0	3	1970	A	17.09787817	0	8.41615332	1	-1.128828018	-0.933776723	-1.352018649	xmvbgwtrul	uisvzqhlgk
M	0	0	3	1980	B	23.04996578	0	2.464065708	2	-0.778922802	-0.739391784	-0.771310834	cohtnwysvz	uisvzqhlgk
F	0	0	9	1970	C	14	0	40.87611225	1	-1.269891295	-0.994235404	-1.65425917	dzlxatomnv	dixgtozvsr
M	0	0	5	1980	H	21.18822724	0	33.17727584	2	-0.899519368	-0.812719536	-0.952948973	vcfwertpsy	dixgtozvsr
F	0	0	1	1990	H	27.80835044	0	26.55715264	3	-0.424566304	-0.491108487	-0.307065121	szwyiohmvg	dixgtozvsr
F	0	0	9	1980	E	14	0	NA	1	-1.269891295	-0.994235404	-1.65425917	vwcrbaiolx	tpwnofkjxv
M	0	0	3	1980	E	16.74195756	0	NA	2	-1.146464025	-0.941975031	-1.386743587	ugxhlpvwkf	tpwnofkjxv
F	0	0	8	1990	E	22.0862423	0	NA	2	-0.842616488	-0.778889064	-0.865335283	jndqsbthfc	tpwnofkjxv
M	0	0	5	1990	E	26.85010267	0	NA	3	-0.501259005	-0.548696964	-0.400555339	jquptefmyc	tpwnofkjxv
F	0	0	2	2000	E	39.61122519	0	NA	3	0.740612801	0.599007462	0.844467256	ocnfgabdth	tpwnofkjxv
M	0	0	4	1980	E	25.88637919	0	NA	1	-0.575677771	-0.602613464	-0.494579788	wrocplkbum	amjyxubnzw
M	0	0	1	1980	E	18.85010267	0	NA	1	-1.0365957	-0.888196004	-1.181065106	yilpaeokmq	wcqvilhzpk
F	0	0	11	2000	E	45.7412731	0	NA	3	1.506736649	1.498797193	1.44253754	gdaipoenvc	wcqvilhzpk
M	0	0	10	1980	E	18.13826146	0	NA	1	-1.075149494	-0.907787409	-1.250514983	ukfmgxolyp	kmvunbydtr
M	0	1	3	1980	E	22.51608487	0	NA	2	-0.814543682	-0.761688744	-0.823398242	tbkspcrewy	kmvunbydtr
F	0	1	7	1990	E	31.86310746	0	NA	2	-0.070283268	-0.200261438	0.088532061	gbmxtwcfyj	kmvunbydtr
F	0	0	5	1980	C	17.94113621	0	NA	1	-1.085563562	-0.912948764	-1.269747257	ohejkuyamf	shgjowtkip
M	0	0	3	1990	A	31.76728268	0	NA	2	-0.079211414	-0.208065234	0.079183039	kapfysnirx	shgjowtkip
F	0	0	1	1980	H	20.23545517	0	NA	1	-0.957309887	-0.845609365	-1.045904962	lzcuonvyph	rcqzpvmoyw
M	0	0	4	1990	E	25.45379877	0	NA	1	-0.608197215	-0.625548028	-0.536783943	ejhzdgbcwn	soqprxglku
M	0	0	11	1990	E	32.02737851	0	NA	2	-0.054915313	-0.186773891	0.104558956	yrbakezlgq	soqprxglku
M	0	0	4	1980	E	22.0807666	0	NA	1	-0.842970613	-0.779103913	-0.865869513	ezhogfidnr	ojxugdzaqc
F	0	0	1	1980	B	20.0164271	0	22.0698152	1	-0.970219251	-0.852747341	-1.067274155	kpznjhrviq	winhzxojrs
F	0	0	1	1980	E	20	0	NA	1	-0.971181789	-0.853276439	-1.068876844	byreusqtfi	xwpdacolbz
F	0	0	12	1990	E	28.86516085	0	NA	2	-0.336867014	-0.422826482	-0.203958766	lyokxuztew	xwpdacolbz
F	0	0	7	1990	E	32.52566735	0	NA	3	-0.007815761	-0.145007988	0.153173869	suerflnvxg	xwpdacolbz
F	0	0	1	2000	E	38.954141	0	NA	3	0.665021637	0.517425897	0.780359678	nlkdtqpvif	xwpdacolbz
M	0	0	8	2000	E	42.33538672	0	NA	2	1.067488574	0.967096954	1.110246592	oeycurqdkn	vxjlrcszup
M	0	0	1	2000	E	44.80766598	0	NA	2	1.382952112	1.344824082	1.351451355	ycsonxegkj	vxjlrcszup
F	0	0	3	1990	E	25.29226557	0	NA	1	-0.620200028	-0.633914967	-0.552543723	dwuyelpzgo	pqaivebrsj
M	0	0	3	2000	E	37.22655715	0	NA	2	0.472312211	0.315727669	0.61181017	dougayzjwk	pqaivebrsj
M	0	0	11	2000	E	42.9431896	0	NA	3	1.143385042	1.056006542	1.169546102	hulaptxfbm	pqaivebrsj
M	0	0	1	1980	E	18.08898015	0	NA	1	-1.07776368	-0.909088332	-1.255323051	ktfeglndax	bvjhpflyzc
F	0	0	4	1980	E	23.26899384	0	NA	2	-0.764067638	-0.729939882	-0.749941642	hwfcsjrlzk	bvjhpflyzc
M	0	0	3	1980	E	18.46680356	0	NA	1	-1.05753983	-0.898932509	-1.218461194	tlghwszcfk	bcpesrluko
M	0	0	3	1990	E	25.51129363	0	NA	2	-0.603906588	-0.622544211	-0.53117453	sbjflkiaro	bcpesrluko
M	0	0	2	1990	E	32.37234771	0	NA	3	-0.022385376	-0.157996519	0.138215434	ufdyvzscqm	bcpesrluko
F	0	0	10	1980	E	19.75633128	0	NA	1	-0.985366646	-0.861023133	-1.092650071	fwoecauvrk	ilkxtyqpuj
M	0	1	9	1990	F	27.66324435	0	NA	2	-0.436352541	-0.500089525	-0.321222211	dzjblfnoga	ilkxtyqpuj
F	0	0	3	2000	H	41.18548939	0	NA	3	0.926860191	0.805744641	0.99805833	uckbitrqsy	ilkxtyqpuj
F	0	0	1	2000	H	43.97535934	0	NA	3	1.274750888	1.212860356	1.270248423	divgytwfom	ilkxtyqpuj
M	0	0	12	1990	B	26.94592745	0	NA	1	-0.493710744	-0.543118979	-0.391206317	kgmipreqyj	mtkgsbzhuy
F	0	0	12	1980	H	19.42505133	0	2.967830253	1	-1.00437278	-0.87125285	-1.124970975	qweuokbtmh	omszxfagiw
M	0	1	1	1980	G	22.02874743	0	NA	1	-0.846330421	-0.781139674	-0.870944696	vqfxubhwsl	bgdjmpaocz
F	0	1	9	1980	C	18.43942505	0	NA	1	-1.059019375	-0.89968259	-1.221132343	rpxhcjwyoa	bpoeszfgkd
F	0	0	3	2000	E	41.85626283	0	NA	2	1.008422825	0.898786188	1.063501482	ciapnfhdmo	ifzdjrsxwp
M	0	0	12	1990	E	30.03969884	0	10.32717317	2	-0.235560571	-0.340843166	-0.089366469	tmoiefvxsl	cwhupvjdiz
F	0	0	12	2000	E	37.02669405	0	3.34017796	2	0.450581848	0.293562899	0.592310781	rlqkgunbwh	cwhupvjdiz
F	0	0	2	1980	E	17.19917864	0	NA	1	-1.12374072	-0.93137996	-1.342135397	pdqbnghczm	fwtxbjzupc
F	0	0	6	1990	E	29.49212868	0	NA	2	-0.283292376	-0.379877705	-0.142789451	xhcbzrelpd	fwtxbjzupc
F	0	0	2	2000	E	36.21902806	0	NA	2	0.363958905	0.20640384	0.513511883	lfrjyskwui	fwtxbjzupc
M	0	0	5	1980	H	17.51129363	0	NA	1	-1.107877402	-0.923816056	-1.311684297	zacsleqgpk	ynfwumxzcq
F	0	0	9	1980	G	21.2347707	0	NA	2	-0.896628163	-0.811034691	-0.94840802	qzhtxbrdjp	hfucpgrnsz
F	0	0	1	1980	G	26.5982204	0	NA	2	-0.520971907	-0.563170265	-0.425129911	gfqdrzasko	hfucpgrnsz
F	0	0	9	1990	G	30.25051335	0	NA	3	-0.216949722	-0.325429906	-0.068798621	hsrayzcget	hfucpgrnsz
F	0	0	3	1980	H	15.61122519	0	NA	1	-1.200030826	-0.965791054	-1.497062045	zjhxdtbvme	keuvbfsyrp
M	0	0	10	1980	H	16.10130048	0	NA	1	-1.177273957	-0.955876855	-1.449248476	ydsqoupanz	abgpzeinrw
F	0	0	11	1990	H	25.2019165	0	NA	2	-0.626880143	-0.638548428	-0.561358515	inqgmjaery	abgpzeinrw
F	0	0	4	1990	H	30.6255989	0	NA	3	-0.183515122	-0.297470479	-0.032203878	fnphskcwve	abgpzeinrw
F	0	0	7	2000	H	42.91854894	0	NA	3	1.140287118	1.052352696	1.167142068	yglszehwta	abgpzeinrw
F	0	0	12	1990	E	28.06023272	0	NA	2	-0.403960758	-0.475294751	-0.282490549	uehovxmjap	bzqvjiytnd
F	0	0	7	1980	B	15.4934976	0	15.39493498	1	-1.205392784	-0.968082089	-1.508547986	ocrlmxwats	lfdehzybux
M	0	0	1	1980	B	22.02053388	0	8.8678987	2	-0.846860193	-0.781460232	-0.871746041	icjetvhsuo	lfdehzybux
M	0	0	5	1980	H	16.72279261	0	NA	1	-1.14740313	-0.942406731	-1.388613392	nutalcokdx	gzmdpsqutc
M	0	0	8	1980	C	19.01163587	0	NA	2	-1.027640378	-0.883538383	-1.165305327	idsfzalcky	gzmdpsqutc
F	0	0	12	1980	H	23.35386721	0	NA	2	-0.758273494	-0.726229075	-0.741661079	xbghqjowuk	gzmdpsqutc
F	0	0	3	1990	H	27.59206023	0	NA	3	-0.442111924	-0.504461019	-0.328167199	xzrhvopqke	gzmdpsqutc
F	0	0	6	1970	H	14	0	NA	1	-1.269891295	-0.994235404	-1.65425917	abjfvnxphg	gfeirywduo
M	0	0	11	1980	H	20.23545517	0	NA	2	-0.957309887	-0.845609365	-1.045904962	vibsdukpwe	gfeirywduo
M	0	0	5	1990	H	24.79671458	0	NA	2	-0.656545424	-0.658923344	-0.600891522	seokfxdgbv	gfeirywduo
M	0	0	12	1990	H	30.32169747	0	NA	3	-0.210636146	-0.320176647	-0.061853633	fiquarmtgd	gfeirywduo
F	0	0	7	2000	H	41.92744695	0	NA	3	1.017155787	0.908836997	1.07044647	pncilgause	gfeirywduo
M	0	0	4	1970	H	14	0	8.621492129	1	-1.269891295	-0.994235404	-1.65425917	iycgzloedn	chqskwjbzo
F	0	0	2	1980	G	17.33059548	0	NA	1	-1.1170962	-0.928228301	-1.329313881	trygojwefz	blpzkfeiws
M	0	0	10	1990	H	23.99726215	0	NA	2	-0.713664046	-0.69721133	-0.678889076	osecqrgaid	blpzkfeiws
F	0	0	9	1970	H	14	0	NA	1	-1.269891295	-0.994235404	-1.65425917	ukatolmvhi	ghzktjiuvc
M	0	0	5	1980	H	18.40383299	0	NA	2	-1.060939502	-0.900654369	-1.224604837	lnxcajgkyv	ghzktjiuvc
M	0	0	4	1980	H	22.33538672	0	NA	2	-0.82641091	-0.76900027	-0.841027826	sziebotcux	ghzktjiuvc
M	0	0	10	1980	D	17.67556468	0	NA	1	-1.099413699	-0.91972511	-1.295657403	mtrijfupas	knlxbomtvw
F	0	0	9	1990	H	24.5338809	0	NA	2	-0.675530671	-0.671788541	-0.626534553	iuoctehxvy	knlxbomtvw
M	0	0	5	1990	H	29.23750856	0	NA	3	-0.305188585	-0.397542503	-0.167631138	salrniwqjm	knlxbomtvw
M	0	0	10	2000	H	34.65297741	0	NA	3	0.201441679	0.04816083	0.360722154	ugylknwcio	knlxbomtvw
M	0	0	1	2000	H	43.89869952	0	NA	3	1.264887018	1.200953752	1.262769205	gmirpzwkcf	knlxbomtvw
F	0	0	12	1980	H	17.94934976	0	21.20465435	1	-1.085131915	-0.912735956	-1.268945912	gzoxlctsej	fdjoaklqhm
M	0	0	8	1990	H	22.57357974	0	16.58042437	2	-0.810747693	-0.759337585	-0.817788829	jvmdipwnoc	fdjoaklqhm
F	0	0	6	2000	H	36.40793977	0	2.746064339	2	0.384048707	0.22644645	0.531942812	ufdhbirmpz	fdjoaklqhm
M	0	0	12	1990	E	31.89596167	0	NA	1	-0.067215999	-0.19757502	0.09173744	qwkvngdypj	xpgqmevyzu
F	0	0	8	1980	B	17.78507871	0	10.57631759	1	-1.093727328	-0.916955217	-1.284972806	dicwvmnbax	mvyjcpakwh
M	0	0	8	1990	G	24.75290897	0	3.608487337	2	-0.659723681	-0.661086607	-0.60516536	fvoqpgwadh	mvyjcpakwh
M	0	0	2	1980	B	19.09924709	0	NA	1	-1.022751292	-0.880978871	-1.15675765	izbrwevtkm	gjurexfmdl
F	0	0	7	1990	B	25.50855578	0	NA	2	-0.604111123	-0.622687558	-0.531441645	vctlzsqdkn	gjurexfmdl
M	0	0	9	2000	B	41.67008898	0	NA	2	0.985652927	0.872660662	1.045337669	rfapcwultk	gjurexfmdl
F	0	0	3	1990	E	27.96167009	0	NA	1	-0.412045925	-0.481516709	-0.292106686	nqhvxucfoi	zsqckefhmi
F	0	0	5	1980	E	22.36276523	0	NA	1	-0.824618992	-0.76790003	-0.838356677	doktpwhngm	tmjphckgrz
M	0	0	7	2000	E	36.52019165	0	NA	3	0.396035627	0.238454784	0.542894523	nzpxjogqby	tmjphckgrz
M	0	1	4	1980	H	17.72210815	0	10.20123203	1	-1.097001283	-0.918552086	-1.291116449	fbytqizgwu	bvrcfpzmox
F	0	0	10	1980	H	21.24024641	0	6.683093771	2	-0.896287604	-0.810835987	-0.94787379	ymxpijorwq	bvrcfpzmox
M	0	1	6	1990	H	23.88774812	0	4.03559206	2	-0.721342755	-0.702262225	-0.689573672	jfrhozmeqy	bvrcfpzmox
F	0	0	2	1980	H	21.14442163	0	NA	1	-0.902234707	-0.814298527	-0.957222812	wkpxhnbrqg	fmalguvsnz
M	0	0	3	2000	H	38.23134839	0	NA	2	0.583331761	0.430810255	0.709841342	vfsopnbtqi	fmalguvsnz
F	0	0	11	1980	H	18.80903491	0	NA	1	-1.038860293	-0.889367499	-1.18507183	amtcpwuszi	vgnxspelac
M	0	0	4	1980	H	21.17180014	0	NA	2	-0.900538279	-0.813312424	-0.954551663	fcrgtwhxzo	vgnxspelac
M	0	0	8	2000	H	40.58590007	0	NA	2	0.855068507	0.725102316	0.939560164	pxwzbfjnqc	vgnxspelac
F	0	0	2	1980	H	19.9835729	0	21.51403149	1	-0.972143538	-0.853804669	-1.070479534	hiltmywjfs	mzejfknigs
M	0	0	1	1980	B	17.24298426	0	NA	1	-1.121531499	-0.930334736	-1.337861559	atmhvjbgkw	xktimahvyn
F	0	0	8	1990	H	21.78781656	0	NA	2	-0.861788291	-0.790443724	-0.894450808	kreqphticy	xktimahvyn
F	0	0	6	1990	H	29.66735113	0	NA	2	-0.268113733	-0.367542728	-0.125694097	raictgsyef	xktimahvyn
F	0	0	7	2000	H	37.70568104	0	NA	3	0.5248819	0.369839193	0.658555279	tyalkibhzw	xktimahvyn
M	0	0	1	2000	H	38.2532512	0	NA	3	0.585784733	0.433387444	0.711978261	uwpxnebvlh	xktimahvyn
F	0	0	5	2000	E	41.27310062	0	NA	2	0.937438459	0.817726669	1.006606007	tnyemipour	nvymrfbiws
M	0	0	7	1980	E	17.53867214	0	NA	1	-1.106472273	-0.923139532	-1.309013148	chkqpyvtof	vbfzhdpyse
M	0	0	1	1990	E	24.00821355	0	NA	2	-0.712894243	-0.696703697	-0.677820616	nwhjfutgvz	vbfzhdpyse
M	0	1	2	1990	C	29.06228611	0	NA	2	-0.320146658	-0.40952159	-0.184726492	hambkcvipy	vbfzhdpyse
M	0	0	10	2000	E	35.75906913	0	NA	3	0.31548162	0.158471978	0.468636578	rkjmftvieg	vbfzhdpyse
F	0	0	8	1990	C	21.72210815	0	NA	1	-0.865974571	-0.792945778	-0.900861566	vqtmriuhyg	xjkncomztg
F	0	0	6	1990	C	26.54893908	0	NA	2	-0.524807047	-0.565970156	-0.429937979	ymsqpzjdxu	xjkncomztg
F	0	0	7	1990	B	24.73100616	0	NA	1	-0.661310702	-0.662165371	-0.60730228	ysxzfrdwci	wfxgbumyqe
F	0	0	8	2000	B	31.85763176	0	NA	2	-0.070794172	-0.200708636	0.087997831	cwidjsrplh	wfxgbumyqe
F	0	0	5	1980	F	15.14579055	0	NA	1	-1.220992298	-0.974647895	-1.54247158	hfmjnizkyq	htlzcgkmvo
F	0	0	1	1980	F	17.79603012	0	NA	2	-1.093156759	-0.916676343	-1.283904347	ypwtifluoc	htlzcgkmvo
F	0	0	1	1980	F	19.79739904	0	NA	2	-0.982988123	-0.8597308	-1.088643348	ceujbntwya	htlzcgkmvo
M	0	0	10	1990	F	22.54893908	0	NA	3	-0.812375731	-0.760346693	-0.820192863	esmvtukinz	htlzcgkmvo
F	0	0	8	1990	F	26.38466804	0	NA	3	-0.537539479	-0.575228302	-0.445964874	zsxumarhyd	htlzcgkmvo
M	0	1	8	2000	F	41.41273101	0	NA	3	0.954344033	0.836928435	1.020228867	mpczoeafqn	htlzcgkmvo
M	0	0	2	1990	E	26.98699521	0	NA	1	-0.490467543	-0.540716234	-0.387199594	rigdtxzscf	srepyldfvm
F	0	0	1	1980	G	14	0	NA	1	-1.269891295	-0.994235404	-1.65425917	zolfdnhjrv	pxirzkhovn
M	0	0	10	1990	H	21.73853525	0	NA	2	-0.864929186	-0.792321681	-0.899258876	uihwcymnzv	pxirzkhovn
M	0	0	11	1990	H	26.76249144	0	NA	3	-0.50813674	-0.553762115	-0.409103016	jfsunoxbek	pxirzkhovn
M	0	0	10	1970	G	14	0	6.92128679	1	-1.269891295	-0.994235404	-1.65425917	ogykdphaxq	qzrnlfadkv
M	0	0	3	1980	H	14.11088296	0	3.526351814	2	-1.265327163	-0.992472963	-1.643441016	zikxugmvwl	qzrnlfadkv
M	0	0	2	1990	B	24.25188227	0	NA	1	-0.695675286	-0.685288631	-0.654047389	jqepfnitsg	khlvauzwri
F	0	0	4	1980	E	18.0807666	0	NA	1	-1.078198686	-0.909304465	-1.256124396	udtcqysoie	kqewncuimh
M	0	0	6	2000	E	38.28336756	0	NA	3	0.589159864	0.436935902	0.714916525	blrzvthijx	kqewncuimh
F	0	0	2	2000	H	34.45859001	0	NA	1	0.181770167	0.029485453	0.341756996	qusvnlpycz	vdftqgiely
M	0	0	4	1990	H	26.28062971	0	7.490759754	1	-0.545562479	-0.581032492	-0.456115241	wcioukberm	wzbyflcoru
F	0	0	1	1990	B	25.2238193	0	16.46269678	1	-0.625262916	-0.637428209	-0.559221596	kslueqnojr	rnyjkacveo
F	0	0	5	2000	G	37.5687885	0	4.117727584	2	0.509793389	0.354237408	0.645199533	xfpzniovje	rnyjkacveo
F	0	1	8	1990	H	14	0	21.23203285	1	-1.269891295	-0.994235404	-1.65425917	dqnmrvoxfj	gqzvbrsudt
M	0	0	5	2000	H	28.98562628	0	4.443531828	2	-0.326662541	-0.41471724	-0.19220571	tojhiupyeg	gqzvbrsudt
M	0	1	4	1990	H	22.53251198	0	NA	1	-0.813460102	-0.761018208	-0.821795552	cudmqylhze	ecklrimfyg
F	0	0	12	1990	B	23.1211499	0	NA	1	-0.774110284	-0.736339515	-0.764365847	ijhpmkxgbw	bagkowlqcf
M	0	0	12	1980	B	17.01574264	0	NA	1	-1.132930794	-0.93569931	-1.360032096	iwdfolaqgs	sjnrhqvoyi
M	0	1	11	1990	H	22.95140315	0	NA	2	-0.78556179	-0.743586988	-0.780926971	uipslatrbe	sjnrhqvoyi
M	0	0	4	2000	B	35.36755647	0	NA	2	0.274706345	0.118632539	0.430439146	dnzkmwxbug	sjnrhqvoyi
M	0	0	7	1990	H	22.09993155	0	NA	1	-0.841730791	-0.778351474	-0.863999708	mgatupcwkq	eqyaordctn
M	0	0	10	1990	H	25.33059548	0	NA	2	-0.617358817	-0.631939227	-0.548804114	jehrugdqfp	eqyaordctn
M	0	0	12	1980	E	16.27926078	0	NA	1	-1.168836212	-0.952123714	-1.431886007	edwbvljpfg	asvbxfmtyr
M	0	0	11	1980	H	20.13415469	0	NA	2	-0.96329793	-0.848929993	-1.055788214	owqslmpink	asvbxfmtyr
M	0	0	12	1990	H	25.24024641	0	NA	2	-0.624049074	-0.636586767	-0.557618906	cqlvditpuf	asvbxfmtyr
M	0	0	5	2000	H	34.65297741	0	NA	3	0.201441679	0.04816083	0.360722154	spindcwhzf	asvbxfmtyr
F	0	0	11	2000	H	37.48391513	0	NA	1	0.500466074	0.34462122	0.636918971	aktphdbsqo	dgfnxjerba
F	0	0	2	1980	H	18.09993155	0	NA	1	-1.077183364	-0.90879985	-1.254254592	pucbezgiov	nfvzjwlixo
M	0	1	3	1990	H	23.21423682	0	NA	2	-0.7677946	-0.732319632	-0.75528394	bgcxohkvaw	nfvzjwlixo
F	0	0	12	1990	H	27.93702943	0	NA	2	-0.414062772	-0.483065363	-0.29451072	hvbrunkxqs	nfvzjwlixo
F	0	0	1	1990	E	21.5523614	0	NA	1	-0.876730603	-0.799339678	-0.91742269	kvhxjfdnmb	swmuibfyva
F	0	0	11	1990	E	24.33127995	0	NA	2	-0.690027056	-0.681519178	-0.646301057	ovtpjaucbr	swmuibfyva
F	0	0	1	1990	E	27.55099247	0	NA	2	-0.445427895	-0.506972798	-0.332173922	xswqpfcybz	swmuibfyva
M	0	0	12	2000	E	35.44695414	0	NA	3	0.282939171	0.126641037	0.438185478	luexbcfhpm	swmuibfyva
F	0	0	12	2000	E	38.48323066	0	NA	3	0.611625763	0.460626543	0.734415913	lzvitnsqco	swmuibfyva
M	0	0	12	1990	E	30.82272416	0	NA	2	-0.165778489	-0.282499078	-0.012971605	gfirchbuay	yfkcpzlixu
F	0	0	3	2000	E	35.08281999	0	NA	3	0.245333548	0.090206868	0.402659195	ozshgxndlt	yfkcpzlixu
M	0	0	2	1990	E	22.61190965	0	NA	1	-0.808211655	-0.757763477	-0.81404922	jekinmwhco	sngimkylat
M	0	0	8	1990	H	28.39151266	0	NA	1	-0.376577104	-0.454059692	-0.250169645	wpvmrenflh	jtbcshyiuf
F	0	0	4	1990	E	22.67214237	0	NA	1	-0.804217761	-0.755279075	-0.808172692	xaidkwhupt	cknisvyela
F	0	0	1	2000	E	33.40999316	0	NA	2	0.077563332	-0.067672707	0.239451985	wsroqjgibn	cknisvyela
F	0	0	3	2000	E	37.59890486	0	NA	2	0.513108153	0.357660067	0.648137797	bvhladsyjn	cknisvyela
M	0	0	3	2000	G	33.69199179	0	NA	1	0.105271081	-0.042132824	0.266964821	plojrynkug	mfrkxqbsyv
F	0	0	5	2000	G	38.90212183	0	NA	2	0.659091349	0.511083562	0.775284495	gwhlbcdvxy	mfrkxqbsyv
F	0	0	5	1980	H	20.1724846	0	NA	1	-0.961035719	-0.847677458	-1.052048605	vwldcyetkp	elvubnwjgi
F	0	0	9	1990	H	24.46817248	0	NA	2	-0.680245372	-0.674962114	-0.632945311	eljwxvgnau	elvubnwjgi
F	0	0	2	2000	H	35.93702943	0	NA	3	0.334164229	0.176871802	0.485999047	qurwxeoknh	elvubnwjgi
F	0	0	8	2000	H	40.37508556	0	NA	3	0.830076844	0.697308277	0.918992316	sixrebkany	elvubnwjgi
M	0	0	1	1980	D	16.10677618	0	NA	1	-1.177015717	-0.955762602	-1.448714246	ghntpwyqkx	sjheqracym
M	0	0	8	1980	H	19.6550308	0	NA	2	-0.991212552	-0.864187989	-1.102533323	qbdrtjpena	sjheqracym
F	0	0	4	1990	D	23.36481862	0	NA	2	-0.757524326	-0.725748292	-0.74059262	jnylmxkpfw	sjheqracym
M	0	0	9	1990	D	28.76386037	0	NA	3	-0.345415154	-0.429593433	-0.213842017	gnbqthzlsv	sjheqracym
F	0	0	4	2000	H	30.36276523	0	NA	3	-0.206986948	-0.317134678	-0.05784691	mifgpwqlao	sjheqracym
F	0	0	11	2000	D	36.94455852	0	NA	3	0.441685477	0.284523162	0.584297334	kdmyezlgjr	sjheqracym
F	0	1	3	1980	E	16.39972621	0	NA	1	-1.163071868	-0.949536096	-1.420132951	lekpmduofn	kghmsnrziy
F	0	0	8	1980	H	17.41273101	0	NA	1	-1.112917691	-0.92623408	-1.321300434	cquvhzbpom	arhmkevpwb
F	0	0	9	1990	H	22.45585216	0	NA	2	-0.818510049	-0.764139017	-0.82927477	westzlacoj	arhmkevpwb
M	0	0	10	1980	E	19.4661191	0	NA	1	-1.002034099	-0.870003449	-1.120964252	jprzwchdib	ultydnbmfj
M	0	0	4	1980	B	19.4770705	0	NA	1	-1.001409617	-0.869669384	-1.119895792	kvapyqxrgm	npydwgxrje
M	0	0	1	2000	B	34.25598905	0	NA	3	0.161385236	0.010243944	0.321990492	fwujbxizkd	npydwgxrje
M	0	0	4	1980	H	19.01437372	0	4.676249144	1	-1.027487934	-0.883458754	-1.165038212	zkcyqlerxi	kdycbhqile
F	0	0	5	1990	H	20.48459959	0	NA	1	-0.942454691	-0.837299923	-1.021597505	grvldszijm	fgxjbcdqpy
F	0	0	3	2000	H	34.33812457	0	NA	3	0.169634909	0.01801721	0.33000394	drnqhflmjt	fgxjbcdqpy
F	0	0	3	2000	H	41.33607118	0	NA	3	0.945055473	0.826370233	1.01274965	bnpyiwmzou	fgxjbcdqpy
F	0	1	12	1980	H	17.81793292	0	21.26214921	1	-1.092014567	-0.916117566	-1.281767428	odyqxmwair	fejmxraotu
M	0	1	10	1990	H	22.66119097	0	16.41889117	2	-0.804944714	-0.755731768	-0.809241152	zncumwpdjo	fejmxraotu
F	0	0	4	1980	F	14	0	10.64750171	1	-1.269891295	-0.994235404	-1.65425917	azurfkncjq	cfgnexoskh
M	0	0	3	1980	F	17.9137577	0	6.724161533	2	-1.08700096	-0.913656719	-1.272418406	asgvlwzipo	cfgnexoskh
F	0	0	10	1990	F	22.49965777	0	2.138261465	2	-0.815626472	-0.762358302	-0.825000931	juqsemfnbg	cfgnexoskh
F	0	0	6	2000	H	29.31143053	0	10.51608487	2	-0.29885118	-0.392445553	-0.160419035	btzxinyapk	mcndryuagq
F	0	0	10	1990	E	25.71389459	0	14.21765914	1	-0.588710075	-0.611850967	-0.511408027	epbshkmwif	lqpzdysoag
F	0	1	7	2000	H	32.72279261	0	NA	1	0.011017756	-0.128127588	0.172406143	xzfhsreuol	lmozvpgnyu
M	0	0	1	2000	H	39.27720739	0	NA	2	0.702029284	0.557195796	0.811879237	ihgmcrdeoz	lmozvpgnyu
F	0	0	4	1980	G	14	0	14.02327173	1	-1.269891295	-0.994235404	-1.65425917	ngqebhcuam	vudszyqgeo
F	0	0	6	1990	B	25.39904175	0	NA	2	-0.612274526	-0.628396219	-0.542126242	lzdkvcmras	rmdkbgcaxi
M	0	0	1	1980	H	15.07186858	0	NA	1	-1.224263092	-0.976005567	-1.549683682	fzkiwoydam	bhcpitfxzd
F	0	0	10	1980	B	14	0	2.255989049	1	-1.269891295	-0.994235404	-1.65425917	vbgjsnwlfm	pjgzwqdyes
F	0	0	9	1980	E	17.49486653	0	NA	1	-1.108719426	-0.924220957	-1.313286987	buihvtkfza	kxbsminwvc
M	0	0	2	1980	H	15.93429158	0	NA	2	-1.185108095	-0.959324382	-1.465542486	ehcdjpglob	dlbsxfhceu
M	0	0	7	1990	D	21.31416838	0	NA	2	-0.891681465	-0.808143449	-0.940661687	fbjlihgmev	dlbsxfhceu
F	0	0	9	1990	D	26.52429843	0	NA	3	-0.526721949	-0.567366209	-0.432342014	abgnuevlzk	dlbsxfhceu
F	0	0	8	2000	D	33.45653662	0	NA	3	0.082120409	-0.063486941	0.243992939	lcwpvnqsjm	dlbsxfhceu
F	0	0	9	2000	D	36.53114305	0	NA	3	0.397207058	0.23963029	0.543962982	sinjxtpwqv	dlbsxfhceu
F	0	0	10	1980	H	16.65982204	0	NA	1	-1.150481188	-0.943818219	-1.394757034	dwacvfuoeg	ucglprofsz
M	0	0	8	1990	H	20.55852156	0	NA	2	-0.938012136	-0.834795236	-1.014385403	hpwaymjcql	ucglprofsz
M	0	0	5	1990	H	25.28678987	0	NA	2	-0.620605564	-0.634196728	-0.553077953	swiytfodkl	ucglprofsz
F	0	0	4	1980	H	16.00821355	0	NA	1	-1.181650602	-0.957807294	-1.458330383	wuqyljdapk	witpkqsuzh
F	0	0	2	1990	H	20.91170431	0	NA	2	-0.916565718	-0.822577763	-0.979927579	kymxiseqvg	witpkqsuzh
F	0	0	11	2000	H	35.6605065	0	NA	3	0.305174237	0.148359777	0.459020441	jwermuixko	witpkqsuzh
F	0	1	5	2000	E	32.21902806	0	NA	2	-0.036886151	-0.1708626	0.123256999	xtfqkopijg	qdhovnbpwz
M	0	0	3	1990	B	17.87268994	0	NA	1	-1.089152942	-0.9147146	-1.276425129	qtayowmndv	giwxaodjqb
F	0	0	7	1990	E	22.29431896	0	NA	1	-0.829094672	-0.770645581	-0.84503455	fusinktgex	zndotqjbyr
M	0	0	9	1990	H	18.12731006	0	NA	1	-1.075731039	-0.908077115	-1.251583443	isvbnxqley	ghpjnorqtf
M	0	0	6	1990	H	24.87611225	0	NA	2	-0.65077051	-0.654982906	-0.593145189	qcritholfj	ghpjnorqtf
M	0	0	3	1990	H	16.40793977	0	8.914442163	1	-1.162677297	-0.949358276	-1.419331606	flseubatjo	yopnglsevk
F	0	0	7	1990	H	17.31690623	0	NA	2	-1.117790697	-0.92855884	-1.330649456	zjtqwrghml	evkodyspxg
F	0	0	3	1990	H	22.95140315	0	NA	2	-0.78556179	-0.743586988	-0.780926971	ypxgkqvnja	evkodyspxg
M	0	0	2	2000	H	29.87816564	0	NA	3	-0.249732762	-0.35250788	-0.105126249	ndoqelpgsb	evkodyspxg
F	0	0	7	1990	H	24.25462012	0	NA	1	-0.695480827	-0.68515906	-0.653780274	kheiyoafls	aqiszvtxnl
M	0	0	5	2000	H	34.13552361	0	NA	2	0.149321452	-0.001089606	0.310237436	jtlykgxpsb	aqiszvtxnl
F	0	0	9	1990	H	17.48939083	0	NA	1	-1.108999925	-0.924355755	-1.313821217	dystpimnbq	bzpstlwhjr
M	0	0	6	2000	H	27.67419576	0	NA	3	-0.435465165	-0.499414987	-0.320153751	ksphtyulqz	lfikonvewr
F	0	0	3	2000	E	30.94045175	0	NA	2	-0.155131502	-0.273465982	-0.001485664	kwvmraiubo	muykhpeoif
F	0	0	11	2000	H	28.3559206	0	NA	2	-0.379534559	-0.456365081	-0.253642139	mihprxjtyl	wjzypusrnc
M	0	0	4	2000	H	32.78028747	0	NA	2	0.016532301	-0.123165651	0.178015556	ktiflsqwpr	wjzypusrnc
M	0	0	4	1990	H	15.83572895	0	3.403148528	1	-1.189693194	-0.961325383	-1.475158622	zdtbxinmfp	mskcuwryad
M	0	0	7	2000	E	27.37850787	0	10.16290212	2	-0.459301038	-0.517440748	-0.349002162	zjbdqyoahw	gcinoxkltv
M	0	0	8	2000	E	32.46269678	0	5.07871321	2	-0.01380804	-0.150357418	0.147030226	fkbthogqxa	gcinoxkltv
M	0	0	12	1990	H	18.98151951	0	NA	1	-1.029315809	-0.884412786	-1.168243591	egvcrimolh	yucdoxrfpw
M	0	0	2	2000	H	27.13483915	0	NA	2	-0.478751123	-0.532005631	-0.372775389	ixnlwqumch	yucdoxrfpw
F	0	0	1	2000	H	30.08898015	0	NA	2	-0.231221639	-0.337259361	-0.084558401	zieylsfdac	yucdoxrfpw
M	0	0	8	1990	H	14	0	18.98151951	1	-1.269891295	-0.994235404	-1.65425917	hlyjogufzc	omilgkbdew
F	0	0	5	2000	H	31.77275838	0	1.180013689	3	-0.078701959	-0.207620569	0.079717269	yqjisbcuam	omilgkbdew
M	0	0	4	1990	E	20.28473648	0	NA	1	-0.954385919	-0.843981854	-1.041096894	eumjayxgpw	yohvpitegw
M	0	0	5	1990	B	21.43737166	0	NA	1	-0.883969005	-0.803614206	-0.928641516	eouvtanmwh	wfokazxius
F	0	0	4	1990	H	20.31211499	0	NA	1	-0.952758419	-0.843074257	-1.038425744	lqykpgfxit	rohvsxuzcb
F	0	0	5	2000	H	28.43258042	0	NA	2	-0.373160045	-0.451392435	-0.246162921	gkpztvhmex	rohvsxuzcb
F	0	0	3	1990	H	20.41615332	0	NA	1	-0.946553899	-0.839603015	-1.028275378	ctkmdpfnvg	icrgwfeydb
M	0	0	6	2000	H	28.67351129	0	NA	2	-0.353013817	-0.435588745	-0.222656809	qhlgkrmfzb	icrgwfeydb
M	0	0	7	2000	H	32.73100616	0	NA	2	0.011804955	-0.127419806	0.173207487	sflpzowbmh	icrgwfeydb
F	0	0	3	1990	H	14.47227926	0	NA	1	-1.250201555	-0.986533789	-1.608181848	cqlotmuzkh	dfeusnatoh
F	0	0	2	2000	H	28.44626968	0	NA	2	-0.372019928	-0.450501636	-0.244827347	ivprgexfqm	dfeusnatoh
M	0	0	4	2000	H	32.59137577	0	NA	3	-0.001550566	-0.139403846	0.159584627	vbshaetjdq	dfeusnatoh
M	0	0	3	1990	H	19.80835044	0	NA	1	-0.982353016	-0.85938527	-1.087574888	savdpwrqei	gvizwrbpyc
F	0	0	3	2000	H	28.81587953	0	NA	2	-0.341029323	-0.426124455	-0.208766834	iaylhtwsem	gvizwrbpyc
M	0	0	10	2000	B	30.6091718	0	NA	1	-0.184988038	-0.298709434	-0.033806568	ykhmjfsuxn	wnrlhtgqop
M	0	0	3	1990	B	17.42642026	0	NA	1	-1.112219352	-0.925899875	-1.31996486	otdburcnyg	dlimosrfbq
M	0	0	9	1990	B	20.90349076	0	NA	2	-0.917068621	-0.82286663	-0.980728924	kyvsdznabm	dlimosrfbq
F	0	0	8	2000	B	29.81245722	0	NA	3	-0.255475857	-0.357216916	-0.111537007	lpeznbrwit	dlimosrfbq
F	0	0	1	2000	B	32.22176591	0	NA	3	-0.036627812	-0.170633919	0.123524114	hupszaiceg	dlimosrfbq
F	0	0	3	1990	E	17.01300479	0	NA	1	-1.133067212	-0.935763078	-1.360299211	nhdztyfkpe	plxjzvhdnt
F	0	0	1	2000	G	31.91238877	0	NA	2	-0.065681179	-0.196229733	0.093340129	sargxzywut	plxjzvhdnt
F	0	0	1	1990	H	19.11019849	0	14.44490075	2	-1.022138576	-0.880657275	-1.15568919	dbziamnksw	rszwlumpfj
F	0	0	10	1990	H	22.85010267	0	10.70499658	2	-0.792355549	-0.74786134	-0.790810223	tdwinrzkpm	rszwlumpfj
M	0	0	6	2000	H	26.50513347	0	7.049965777	3	-0.528210089	-0.568450237	-0.434211818	jtmkoqsrua	rszwlumpfj
F	0	0	3	1990	H	14	0	NA	1	-1.269891295	-0.994235404	-1.65425917	pfjyzurklh	qecymhaxnf
M	0	0	2	1990	H	17.9247091	0	NA	2	-1.086426265	-0.913373797	-1.271349946	fivoxpjzmb	qecymhaxnf
M	0	1	4	1990	H	14	0	NA	1	-1.269891295	-0.994235404	-1.65425917	hmuplqoavx	vwdoufkqer
M	0	0	4	1990	H	19.816564	0	NA	2	-0.981876456	-0.859125873	-1.086773543	yinmlxqeav	vwdoufkqer
F	0	0	2	2000	H	26.70225873	0	NA	3	-0.512852144	-0.557225225	-0.414979544	vylfwqpahc	vwdoufkqer
F	0	0	1	2000	H	30.65297741	0	NA	3	-0.181058506	-0.295402597	-0.029532729	rgwymhndel	vwdoufkqer
M	0	0	1	2000	E	28.1670089	0	NA	1	-0.395169722	-0.468504794	-0.272073068	izvspfnmdq	jmdtcqufps
F	0	0	4	2000	H	30.90759754	0	NA	1	-0.158106837	-0.275993776	-0.004691043	bqzlejyguk	mlfjvxzikg
F	0	0	1	1990	H	16.99657769	0	NA	1	-1.133885265	-0.936145253	-1.361901901	vhqtwmafny	aguysrpzil
M	0	0	12	2000	H	32.98288843	0	NA	2	0.036041666	-0.105541547	0.197782059	pcstgnklmq	aguysrpzil
F	0	0	2	1990	H	14.85010267	0	NA	1	-1.233979458	-0.979999325	-1.57131999	gdjxpulzwv	gfjrvoalzp
F	0	0	8	1990	H	22.34907598	0	NA	2	-0.825515225	-0.768450487	-0.839692251	hsjrytvaom	gfjrvoalzp
F	0	0	7	2000	H	29.24845996	0	NA	3	-0.30425072	-0.396789023	-0.166562678	iosnlkwpgc	gfjrvoalzp
F	0	0	1	2000	C	33.78781656	0	NA	3	0.114739349	-0.033356262	0.276313843	czvdpafyhq	gfjrvoalzp
F	0	0	12	2000	B	29.89459274	0	NA	1	-0.248295012	-0.351327379	-0.103523559	qbnrvejgfs	ymxotjkedn
M	0	0	4	1990	C	19.6659822	0	NA	1	-0.990582011	-0.86384741	-1.101464863	mqczljbtus	wvbaqmnyfz
M	0	1	6	1990	C	17.7303217	0	NA	1	-1.096574904	-0.918344441	-1.290315105	jmkxbfaglr	omlyqtgcjd
M	0	0	9	2000	C	28.97467488	0	NA	2	-0.327591977	-0.415457237	-0.193274169	zatgrhuclf	omlyqtgcjd
F	0	0	1	2000	C	35.3100616	0	NA	2	0.268756169	0.112855682	0.424829733	yipsugcdwx	omlyqtgcjd
F	0	0	8	1980	F	15.1430527	0	NA	1	-1.221113723	-0.974698417	-1.542738695	nayitwpvqb	gqlectdzuw
F	0	0	12	1990	C	19.46064339	0	NA	2	-1.002346209	-0.870170341	-1.121498481	zscrlijhnt	gqlectdzuw
M	0	0	7	2000	E	29.62354552	0	NA	2	-0.271916823	-0.37064018	-0.129967935	drsbfzlvok	suhrcxbflw
M	0	0	3	2000	E	34.24503765	0	NA	2	0.160286772	0.00921032	0.320922033	gihjranfke	suhrcxbflw
M	0	0	11	2000	E	31.56468172	0	NA	1	-0.097999534	-0.224410331	0.059416536	wopxbenufr	cxthifrdjl
M	0	0	3	1990	B	14	0	NA	1	-1.269891295	-0.994235404	-1.65425917	ecxgdrnvym	piuegxnwsr
M	0	0	2	1990	B	15.45790554	0	NA	2	-1.207005851	-0.968767913	-1.51202048	fwocvxerpj	piuegxnwsr
M	0	0	8	2000	B	20.94729637	0	NA	3	-0.91438419	-0.821323382	-0.976455085	hugmpxzqri	piuegxnwsr
M	0	0	1	2000	B	27.321013	0	NA	3	-0.463906057	-0.520900898	-0.354611575	bvedacxlkm	piuegxnwsr
F	0	0	9	2000	B	23.75633128	0	NA	1	-0.730510844	-0.708262465	-0.702395188	ltehnrjqsm	qfcaujwizl
M	0	0	3	1990	H	46.36276523	0	10.91854894	1	1.590553855	1.604844142	1.503172624	qkgejnumtr	laywpbtnod
M	0	0	7	2000	H	50.69678303	0	6.584531143	2	2.206507219	2.426621899	1.926015527	xqspmdtvin	laywpbtnod
M	0	0	8	1990	H	18.48870637	0	NA	1	-1.056354613	-0.898330841	-1.216324275	hogarfdtuj	nsjyupcfkl
M	0	0	3	1990	H	24.05749487	0	NA	2	-0.709425785	-0.694413612	-0.673012548	tlhzqpbauo	nsjyupcfkl
F	0	0	3	2000	H	31.04722793	0	NA	2	-0.145439832	-0.265213508	0.008931818	ftwumlirgo	nsjyupcfkl
M	0	1	10	1980	G	23.10746064	0	NA	1	-0.77503692	-0.736927952	-0.765701421	nmrgjetlda	gkioprtcfy
M	0	1	11	1990	G	26.24503765	0	NA	2	-0.548299913	-0.583007618	-0.459587734	gczrdjkpyx	gkioprtcfy
M	0	0	6	2000	G	43.75359343	0	NA	2	1.246263239	1.178529849	1.248612115	fcqhpsltdr	gkioprtcfy
F	0	0	7	1980	F	14	0	NA	1	-1.269891295	-0.994235404	-1.65425917	qgjuxswzda	tlnhwjaiuo
F	0	1	4	1990	F	17.19096509	0	NA	2	-1.124154323	-0.931575348	-1.342936742	tpwmegodhr	tlnhwjaiuo
M	0	0	3	1980	F	14	0	NA	1	-1.269891295	-0.994235404	-1.65425917	wcvhtpdiol	dotaycjqex
M	0	0	6	1990	F	17.53319644	0	NA	2	-1.106753474	-0.923275006	-1.309547378	mdyobxgvwf	dotaycjqex
F	0	0	12	1990	F	19.96714579	0	NA	1	-0.973104496	-0.854332031	-1.072082223	rmxvhoycbs	erfmjtkxqa
M	0	1	11	1990	F	15.80561259	0	NA	1	-1.191088521	-0.961931855	-1.478096886	uoegpsmnqx	utivpqcfgn
F	0	0	3	2000	G	30.14099932	0	NA	2	-0.22663394	-0.333463699	-0.079483217	tqucroxzpg	utivpqcfgn
M	0	0	9	2000	H	21.49212868	0	NA	2	-0.880526976	-0.80158442	-0.923299218	wnlscrpefu	uhaqmbfwiz
M	0	0	3	2000	G	25.49486653	0	NA	2	-0.605133469	-0.623403828	-0.53277722	anwmobpuig	vedpmbxsly
F	0	0	2	2000	B	24.34770705	0	NA	2	-0.688856151	-0.680736212	-0.644698367	doigxcjnzy	bocdruthxf
F	0	1	12	1990	H	14.91307324	0	NA	1	-1.231235132	-0.978877318	-1.565176347	teiydrcqnb	hraxglfeow
M	0	0	10	2000	G	28.74469541	0	NA	2	-0.347028989	-0.430868319	-0.215711822	qovkwyebfx	hraxglfeow
F	0	0	9	1980	F	14.00958248	0	NA	1	-1.269498285	-0.994084191	-1.653324267	qtrydjoegw	qhfxpgvdnb
F	0	0	1	1990	F	19.39767283	0	NA	2	-1.005929156	-0.872082855	-1.127642124	dkfaxeztnl	qhfxpgvdnb
F	0	0	11	1980	C	17.68925394	0	11.29089665	1	-1.098704824	-0.919380743	-1.294321828	lczfisqrtu	eqjbytaumf
F	0	0	1	1990	F	22.91033539	0	6.069815195	2	-0.788319639	-0.745324392	-0.784933695	phktiomlnw	eqjbytaumf
M	0	0	12	1990	F	18.13552361	0	7.633127995	1	-1.075294913	-0.907859868	-1.250782098	itdjvrnmuy	dplbmuvagk
F	0	0	11	1980	F	15.55099247	0	NA	1	-1.202779224	-0.966967545	-1.502938573	zxmndirclp	olcqvrytfa
M	0	1	1	1990	F	19.69336071	0	NA	2	-0.989004122	-0.862994302	-1.098793714	fsawgcnxtm	olcqvrytfa
M	0	0	1	2000	E	24.59411362	0	NA	2	-0.671197754	-0.668864461	-0.620658025	umsvfoqazk	wbumjctvzs
F	0	0	10	2000	B	24.98836413	0	NA	1	-0.642574476	-0.649368866	-0.582193478	nvrgxeiwdk	ibtansokpg
M	0	0	10	2000	H	26.53524983	0	NA	1	-0.525871101	-0.566746061	-0.431273554	hcqpyvktzx	bmkosucgle
M	0	0	1	2000	B	22.36276523	0	NA	1	-0.824618992	-0.76790003	-0.838356677	fjasgmxekp	fzahcsnypt
M	0	0	10	2000	C	24.46543463	0	NA	1	-0.680441544	-0.675093977	-0.633212426	udazlgobev	voctediqmx
M	0	0	7	2000	B	21.3744011	0	NA	1	-0.887916482	-0.805935675	-0.934785159	jsimdahlen	nyexhqkbpc
M	0	0	4	1990	H	15.87405886	0	NA	1	-1.18791348	-0.960550166	-1.471419014	zqrusykwfm	mxoujtlqhb
M	0	0	8	2000	H	23.21971253	0	NA	2	-0.767422299	-0.732082161	-0.75474971	otmpacrlvh	mxoujtlqhb
F	0	0	2	2000	H	26.77891855	0	NA	2	-0.506848877	-0.55281492	-0.407500327	cyhsopwike	mxoujtlqhb
F	0	0	6	2000	H	26.20944559	0	NA	1	-0.551033637	-0.584977395	-0.463060228	lqfbdkrute	conjsetmab
M	0	0	5	2000	F	26.82272416	0	NA	1	-0.503410712	-0.550283381	-0.403226488	feuqlghbtd	laysxdbczv
M	0	0	5	2000	D	27.62765229	0	NA	1	-0.439234088	-0.502278088	-0.324694705	diobxzjnpf	eatofzkbqm
M	0	0	4	2000	H	19.53456537	0	NA	1	-0.998125322	-0.867909369	-1.114286379	azjmyfdcok	fcthxpydqs
F	0	0	3	2000	E	17.70020534	0	NA	1	-1.098137328	-0.919104866	-1.293253369	rignlmzyow	jbzngcmedl
M	0	0	12	2000	E	23.52361396	0	NA	2	-0.74662192	-0.718726152	-0.725099955	lcrzkatnou	jbzngcmedl
F	0	0	10	2000	E	19.24161533	0	NA	1	-1.014758586	-0.876769303	-1.142867674	rdjatqnypv	cvmehkyiud
M	0	0	8	2000	H	19.3100616	0	NA	1	-1.01089481	-0.874723163	-1.136189802	cvxbijolep	yzpfvermcb
M	0	0	5	2000	H	24.05201916	0	NA	2	-0.70981152	-0.694668529	-0.673546777	ifdxwtonbv	yzpfvermcb
F	0	0	9	2000	B	20.1670089	0	NA	1	-0.961359155	-0.847856683	-1.052582835	icrdfqjkyu	ervxctkqmi
F	0	0	6	2000	G	21.36892539	0	NA	1	-0.888259193	-0.806136897	-0.935319389	wedrxjpbch	fweulibvda
F	0	0	2	2000	B	24.28473648	0	NA	2	-0.693340327	-0.683731846	-0.65084201	uplfszhtmj	ldpgrivneh
M	0	0	6	2000	E	25.36344969	0	NA	1	-0.61492007	-0.630240969	-0.545598735	sawebiporh	ahpqbvygwc
F	0	0	2	2000	E	17.29500342	0	NA	1	-1.118900751	-0.929086616	-1.332786375	gznvlcdehq	sjtbzdkclo
M	0	0	4	2000	E	20.38877481	0	NA	1	-0.948189741	-0.84051994	-1.030946527	yhzacmbnws	avnduyqrbw
M	0	0	11	2000	B	16.52566735	0	NA	2	-1.157000068	-0.946789908	-1.407845665	poebfvzxsj	fhlesowzcp
F	0	0	8	2000	H	21.79329227	0	NA	2	-0.861438864	-0.790234537	-0.893916578	xzwymifcjo	eiranmsxhw
M	0	0	6	2000	H	18.89664613	0	NA	1	-1.03402319	-0.886862124	-1.176524153	lqgeuacvot	mdsqvewfky
M	0	0	8	2000	H	23.06365503	0	NA	2	-0.77799847	-0.738806271	-0.76997526	cfsdxaymeu	mdsqvewfky
F	0	0	3	2000	H	19.79192334	0	NA	1	-0.983305545	-0.859903421	-1.089177577	gdyatzxoqs	kyqcwlasmo
F	0	0	12	2000	H	25.47296372	0	NA	2	-0.606768082	-0.624548262	-0.534914139	pvncebyrkg	krhjfpyvuw
F	0	0	11	2000	F	23.36755647	0	NA	1	-0.757336979	-0.725628025	-0.740325505	sdtfcximpa	buvltxwmhi
F	0	0	10	2000	B	22.71868583	0	NA	2	-0.801124292	-0.753350246	-0.803631739	prlajnfqwz	ykabjvthxf
F	0	0	6	1990	H	14	0	NA	1	-1.269891295	-0.994235404	-1.65425917	ohtugdlqkn	bdjqzofeup
M	0	0	10	2000	H	16.83778234	0	NA	2	-1.141752364	-0.939801668	-1.377394565	oqagyinjmz	bdjqzofeup
M	0	0	5	2000	H	21.44284736	0	NA	2	-0.883625197	-0.803411693	-0.928107287	ejcfyvxrks	bdjqzofeup
M	0	0	10	2000	H	23.8220397	0	NA	3	-0.725933122	-0.70527062	-0.69598443	dkgxzabiln	bdjqzofeup
F	0	0	7	2000	H	24.14236824	0	NA	1	-0.703435656	-0.690447526	-0.664731985	epdmilhtkj	jywfsuxher
F	0	0	6	2000	D	23.61943874	0	NA	1	-0.740007155	-0.714442517	-0.715750933	svqcagnhxf	hvztpblfdi
F	0	1	4	2000	E	21.23750856	0	NA	1	-0.896457894	-0.810935352	-0.948140905	cimqjpgtwr	pfluehtijw
M	0	0	10	2000	E	21.78507871	0	NA	1	-0.861962972	-0.790548279	-0.894717923	uakjwtdmpz	vyacljmgrx
M	0	0	6	2000	H	20.24914442	0	NA	1	-0.956498387	-0.845158073	-1.044569387	bzfiecpanw	hluxrgztsv
M	0	0	2	2000	H	21.79055441	0	NA	1	-0.861613588	-0.790339144	-0.894183693	jlfhtqaobi	kguqnprhzm
M	0	0	9	2000	B	21.01848049	0	NA	1	-0.910010004	-0.818801802	-0.969510098	dqzeciwuob	eumwtxzqoh
M	0	0	3	2000	H	21.61806982	0	NA	1	-0.872576987	-0.796876517	-0.911011932	klsgzcbvan	dcjwlrtfbo
M	0	0	6	2000	C	18.00684463	0	NA	1	-1.08210485	-0.911240838	-1.263336499	vwdzkmnlse	zwurpaotyd
F	0	0	4	2000	F	15.78918549	0	NA	1	-1.19184849	-0.962261686	-1.479699576	tfenjqzksl	pielnvwzhr
M	0	0	5	2000	F	15.85763176	0	NA	1	-1.188676741	-0.960882861	-1.473021703	uldnkhrwet	lbwheqxdms
M	0	0	3	2000	F	21.72210815	0	NA	2	-0.865974571	-0.792945778	-0.900861566	okvdlmqwsj	lbwheqxdms
F	0	0	6	2000	H	22.37645448	0	NA	1	-0.823722209	-0.767348899	-0.837021102	rbphestgxj	zbldakoirp
F	0	0	2	2000	E	15.68788501	0	NA	1	-1.196517498	-0.964280518	-1.489582828	abofhynuje	ldwcpusrkn
F	0	0	1	2000	E	22.55989049	0	NA	2	-0.811652378	-0.759898473	-0.819124403	zqrlevjstx	ldwcpusrkn
M	0	0	12	2000	H	18.76796715	0	NA	1	-1.041119948	-0.89053389	-1.189078554	weihdrcuyl	xtqhjvlekz
F	0	0	2	2000	H	20.79123888	0	NA	2	-0.923921825	-0.826791774	-0.991680635	vujzngomfy	qfxkvulerm
M	0	0	9	2000	C	20.11772758	0	NA	1	-0.964266133	-0.849465335	-1.057390903	aozwtfyrjl	ubwlienyjc
M	0	0	11	2000	E	17.90554415	0	NA	1	-1.087431752	-0.913868684	-1.27321975	mxwabjrcvt	plrgfheids
M	0	0	6	2000	H	19.70157426	0	NA	1	-0.988530327	-0.862737907	-1.097992369	coubajdfgt	bscimzygar
F	0	0	2	2000	H	17.46475017	0	NA	1	-1.110261084	-0.924961303	-1.316225251	uwhyigpevs	snyatqmxkj
M	0	0	6	2000	H	17.63175907	0	NA	1	-1.101678414	-0.920823504	-1.299931241	ntczfkpdxj	aokhqpwdte
F	0	0	12	2000	H	14.42847365	0	NA	1	-1.252055333	-0.987269737	-1.612455686	vdslkchuro	zjetfgdqil
M	0	0	7	2000	H	19.38124572	0	NA	1	-1.006861929	-0.872579734	-1.129244814	lqzsodnryh	ywnqafsdph
M	0	0	7	2000	C	15.29637235	0	NA	1	-1.214280067	-0.971841004	-1.52778026	surtvwkfgl	qpmhbxskyo
M	0	0	11	2000	B	19.80013689	0	NA	1	-0.98282938	-0.859644453	-1.088376233	nzomtyfclh	vcrzosuxjb
F	0	0	5	2000	E	18.60643395	0	NA	1	-1.049960002	-0.895072382	-1.204838333	nfmlsqrjwg	sjhivwlfoq
F	0	0	1	2000	H	17.47296372	0	NA	1	-1.109840895	-0.924759643	-1.315423906	mneaxkitjz	fuwrxzphcn
F	0	0	7	2000	H	21.03216975	0	NA	2	-0.909167113	-0.81831492	-0.968174523	astfoldvnz	fuwrxzphcn
F	0	0	5	2000	H	14	0	NA	1	-1.269891295	-0.994235404	-1.65425917	glbscqfnyt	yelrcompik
M	0	0	8	2000	H	17.96303901	0	NA	2	-1.084412063	-0.912380843	-1.267610337	otdqcugrvl	yelrcompik
F	0	0	1	2000	H	19.41409993	0	NA	2	-1.004995594	-0.871585133	-1.126039435	rzhilwxtvp	yelrcompik
M	0	0	11	2000	H	14	0	NA	1	-1.269891295	-0.994235404	-1.65425917	wjsnkrazqo	ypxqmdujla
M	0	0	11	2000	H	16.37508556	0	NA	2	-1.164254396	-0.950068488	-1.422536985	yhqozifxgl	ypxqmdujla
M	0	0	8	2000	H	14	0	NA	2	-1.269891295	-0.994235404	-1.65425917	icfzguorbj	ugbvntjqmi
F	0	0	1	2000	H	14	0	NA	1	-1.269891295	-0.994235404	-1.65425917	miypjgzdwu	nmquxgpcsz
M	0	0	3	2000	H	22.34086242	0	NA	1	-0.826052702	-0.768780438	-0.840493596	dqeowgvkrl	ojkcwtxlpi
M	0	0	3	2000	H	18.2532512	0	NA	1	-1.069022068	-0.904724322	-1.239296157	ctfgrpdwio	fzojsiavwk
M	0	0	2	2000	B	16.45448323	0	NA	2	-1.160437662	-0.948347263	-1.414790653	wjzsadncmt	cpgxfnibrl
M	0	0	11	2000	B	15.04175222	0	NA	1	-1.22559105	-0.976554889	-1.552621946	nwvdlpixhm	ziyljrvsot
M	0	0	10	2000	B	18.71047228	0	NA	1	-1.044275167	-0.892158282	-1.194687967	hlctfvzoju	cbqizevanl
M	0	0	1	2000	H	18.85831622	0	NA	1	-1.036142188	-0.887961091	-1.180263762	iboksglynh	dcvpwktyom
F	0	0	5	2000	H	18.51608487	0	NA	1	-1.054871116	-0.897576749	-1.213653125	mgqkuclzrn	uiqsyzewfk
F	0	0	7	2000	H	18.85831622	0	NA	1	-1.036142188	-0.887961091	-1.180263762	wefxrapict	mazfrtphqy
M	0	0	5	2000	H	18.88295688	0	NA	1	-1.034780469	-0.887255125	-1.177859728	smwzptxfrv	yenuxlwrog
F	0	0	7	2000	H	14	0	NA	1	-1.269891295	-0.994235404	-1.65425917	wkcxfjtqeh	tdijchovxg
M	0	0	3	2000	E	17.58795346	0	NA	1	-1.103937508	-0.921916454	-1.30420508	ldcepruzfx	tdxuqfcnev
M	0	1	3	2000	H	19.4934976	0	NA	1	-1.000472235	-0.869167581	-1.118293103	ogvqncdxaj	ecxolsjprz
F	0	0	4	2000	E	14.7926078	0	NA	1	-1.236475006	-0.981015489	-1.576929403	sgamxleqfz	heizrbltdw
F	0	0	11	2000	H	15.48528405	0	NA	1	-1.20576536	-0.968240636	-1.509349331	hedypmxtfg	dsygohvaxm
F	0	0	2	2000	D	14.15195072	0	NA	1	-1.263627607	-0.991813134	-1.639434292	lfpavhbsxg	byczkgdpnx
M	0	0	4	2000	D	18.31074606	0	NA	2	-1.065943834	-0.90317823	-1.233686744	bxhjlnqari	byczkgdpnx
M	0	0	7	2000	G	14.36002738	0	NA	1	-1.254940611	-0.988410741	-1.619133559	ucbaxefswq	snijlyqzfh
M	0	0	5	2000	D	15.38672142	0	NA	1	-1.210220855	-0.970130115	-1.518965468	pwmxzojkve	vragzmdwck
F	0	0	9	2000	D	14	0	NA	1	-1.269891295	-0.994235404	-1.65425917	vmqhpadbcr	inkwvsupzh
M	0	0	4	2000	D	14.02053388	0	NA	1	-1.269048802	-0.993911122	-1.652255808	foljqgedub	lzwjphnxad
M	0	0	3	2000	H	17.18275154	0	NA	1	-1.124567729	-0.931770549	-1.343738087	nathjyvqbf	vfhnseycgi
F	0	0	5	2000	B	14	0	NA	1	-1.269891295	-0.994235404	-1.65425917	kxrmuvojzw	jgkzpqbhlo
M	1	0	12	1970	A	37.0513347	3.402884299	25.75770021	2	0.453254612	0.296282654	0.594714815	uzbmjtnlxa	ldhrtsqnib
M	1	0	4	1970	E	34.33812457	3.30835734	18.02600958	2	0.169634909	0.01801721	0.33000394	ghspxouzay	uofmlktvcz
M	1	1	7	1980	G	51.63312799	3.798522368	0.73100616	3	2.346807116	2.623842285	2.017368826	xujwbcsfqt	uofmlktvcz
M	1	0	1	1970	E	28.11772758	2.950651852	43.38398357	2	-0.399231272	-0.471645029	-0.276881136	jcsqghpeav	zxaijupeyw
F	1	0	7	1980	E	41.65639973	3.486061806	29.84531143	3	0.983982676	0.870748853	1.044002094	wuqkxorbyj	zxaijupeyw
M	1	0	1	1980	E	51.12388775	3.500296033	NA	2	2.270185187	2.515686974	1.967685453	zhnricavyd	ougxnkvfzm
F	1	0	2	1980	E	52.20260096	3.616360279	11.21423682	2	2.433391346	2.747343066	2.072928727	qyiunhbcwj	fzskuvnthl
M	1	0	8	1970	C	29.67282683	2.979307917	21.74948665	2	-0.267637951	-0.367154903	-0.125159867	xeqzvktyhf	isjuczekda
M	1	0	2	1970	A	38.22861054	3.340384515	13.19370294	2	0.583025238	0.430488314	0.709574227	zpvardhkcf	isjuczekda
F	1	0	2	1980	E	43.20328542	3.502690057	8.219028063	3	1.176193798	1.094831262	1.194922018	vxwkmebcyf	isjuczekda
M	1	0	11	1970	E	49.9301848	3.398867496	7.151266256	2	2.093553361	2.270485704	1.851223352	zrvulyhjdm	czunlboerv
M	1	0	9	1980	A	46.7926078	3.732670343	11.02532512	3	1.649186058	1.679872758	1.545109665	arcxfqugli	jbzgtfvkix
F	1	0	11	1970	A	36.93634497	3.463680404	NA	2	0.440796927	0.283621396	0.583495989	iwtnfqeaxh	fawbtspvxo
M	1	0	10	1980	B	54	3.708802862	NA	2	2.712902108	3.155150261	2.248289666	kjroqpdgxw	kcbwezimnj
M	1	0	4	1970	E	34.34633812	2.853420883	24.02190281	2	0.170460963	0.018796585	0.330805284	zpjenbcywt	gnjacomqdr
M	1	0	2	1970	B	38.17932923	3.407157227	13.19096509	2	0.577511582	0.424701254	0.704766158	nqucxhsklj	mdrzvecyjl
M	1	0	2	1970	G	38.17932923	3.407157227	13.19096509	2	0.577511582	0.424701254	0.704766158	qnrsghcwjl	mdrzvecyjl
M	1	0	1	1970	E	42.1026694	3.586328889	12.99110198	3	1.03871553	0.933723216	1.087541824	dpbfzuqhoa	zapfebltvn
F	1	0	12	1970	E	32.03285421	3.136951357	35.3155373	1	-0.054401686	-0.186321915	0.105093185	lgsbecjktz	oycnfusqal
F	1	0	12	1980	E	40.07392197	3.436390972	27.27446954	2	0.794600241	0.658103005	0.889609676	upabjfrlnv	oycnfusqal
M	1	0	12	1980	E	45.03216975	3.584431139	22.31622177	2	1.412485377	1.381271019	1.373354778	gueoidjxbv	oycnfusqal
F	1	0	6	1970	A	39.54004107	3.451257884	16.80766598	2	0.732362688	0.590037355	0.837522269	lnpysqwdfa	bvnogapjhk
F	1	0	12	1980	E	50.02874743	3.738353847	6.318959617	3	2.107979588	2.290294325	1.860839489	ayfwgrjclv	bvnogapjhk
M	1	0	2	1970	E	47.19233402	3.531941412	9.741273101	3	1.704195822	1.750892716	1.584108442	utobmzjwri	aewxbfjqpc
F	1	1	8	1970	E	40.66803559	3.390047153	14.71868583	2	0.864840751	0.73600965	0.947573612	zkctlyjopq	brtnozxsaw
M	1	0	2	1970	E	47.19507187	3.588904063	8.191649555	3	1.704574215	1.751383327	1.584375557	olbpjqierd	brtnozxsaw
F	1	0	1	1970	E	40.12594114	3.437975619	8.010951403	2	0.80070904	0.664832915	0.894684859	djtnxfyapv	oxasbhfpvr
F	1	0	12	1970	H	44.06570842	3.639277873	17.53319644	3	1.286398259	1.226946531	1.279063215	hkjaotldng	ufhgzdwcse
F	1	0	9	1980	B	50.81724846	3.802562531	10.7816564	3	2.224413582	2.451591604	1.937768583	pwvfegdymt	ufhgzdwcse
M	1	0	3	1970	E	37.30595483	3.47518801	14.73511294	2	0.480977288	0.32459919	0.619556502	eanlhpxjiw	helwkbdtac
F	1	0	5	1970	E	42.48323066	3.569040919	10.2642026	2	1.085850304	0.988490608	1.124670797	usahorvbyg	bzamfegcdv
M	1	0	11	1970	E	36.92539357	3.364719879	2.647501711	2	0.4396125	0.282419665	0.58242753	rnglkifmeq	uqftvencds
M	1	0	2	1980	E	41.19096509	3.186007514	9.092402464	3	0.927520674	0.806492026	0.998592559	vbxaihqupg	obxlafingu
M	1	1	3	1970	E	45.26214921	3.562771306	16.53114305	2	1.442892012	1.418985615	1.395792431	kbihdptjne	lnedvubmrp
M	1	0	11	1970	E	29.95756331	3.042532257	26.39014374	2	-0.242776319	-0.346790095	-0.097379916	dfjzhlucpr	zadmcqjbfl
F	1	0	12	1980	E	41.08418891	3.468384685	15.26351814	3	0.914657091	0.791953826	0.988175078	okhgipfwml	zadmcqjbfl
F	1	0	1	1990	E	50.14099932	3.717021811	6.206707734	3	2.124444108	2.312949404	1.8717912	vtqlgaknoi	zadmcqjbfl
F	1	0	10	1970	E	28.90896646	2.702054623	24.26009582	2	-0.333161214	-0.41988548	-0.199684927	gqilxjrmpt	iukhjplcys
M	1	0	1	1980	E	43.09650924	3.370665256	10.07255305	2	1.162700969	1.078835949	1.184504537	vtxsbhorzy	iukhjplcys
M	1	0	3	1970	E	39.26899384	3.376481953	14.01232033	3	0.701084625	0.556176548	0.811077893	irebfnlwac	ogqkznrsha
F	1	0	7	1980	B	40.62422998	3.515226581	19.77002053	2	0.859626429	0.730186917	0.943299773	basnjechut	dksjrqougt
M	1	0	10	1970	E	30.88569473	2.826547865	18.48049281	2	-0.160088638	-0.277675989	-0.006827962	rjokqtuhcp	hiyptmqdxl
M	1	0	2	1970	E	35.22245038	3.055124103	14.14373717	3	0.259707848	0.104088959	0.416282056	oucrkdpanh	hiyptmqdxl
M	1	1	12	1970	F	51.07460643	3.63949363	11.3155373	2	2.262810465	2.505333886	1.962877385	zqijlrgwpc	txcozbkwap
M	1	1	7	1970	C	48.60232717	3.421031324	12.54483231	2	1.90197346	2.011165997	1.721672621	uogrcsalyv	ytbclejwkx
F	1	0	3	1970	G	45.28405202	3.443064689	6.116358658	1	1.44579596	1.422597541	1.39792935	kbqjwieotz	wydgikuzqr
M	1	0	9	1980	H	49.75770021	3.682769106	15.18138261	3	2.06837592	2.236008334	1.834395113	sxgwzytfbp	oatczpysuh
F	1	0	9	1970	H	36.76386037	3.393271922	21.90006845	2	0.422183004	0.264776787	0.56666775	xdjotkqiyv	wzvkljrqbi
M	1	0	10	1970	H	46.75975359	3.426207134	36.1615332	2	1.644685518	1.674089146	1.541904286	zoxqldecvw	iwjpxqesag
F	1	0	8	1970	H	51.63039014	3.573198929	31.29089665	3	2.346393139	2.623255063	2.017101711	vpfclbzegn	iwjpxqesag
F	1	0	5	1970	C	44.45722108	3.596139548	10.51060917	3	1.337146438	1.288656994	1.317260647	yrsfwxohul	fmobcxhpiv
F	1	0	8	1970	H	41.68651608	3.517097641	10.52703628	3	0.987657953	0.874956492	1.046940358	tneqscgbzw	twokxgfesn
F	1	0	1	1970	H	45.08966461	3.613338349	7.123887748	3	1.420072515	1.390663661	1.378964191	wpbszolucn	twokxgfesn
M	1	0	2	1970	B	39.21149897	3.374515569	4.911704312	1	0.694477544	0.549053741	0.805468479	wvtczynlqp	ftngyihpov
F	1	0	3	1970	E	44.33127995	3.444551418	17.68651608	3	1.320772875	1.268686907	1.304973361	hxgkzdtpwu	cibedsoywp
F	1	0	10	1970	B	32.83504449	3.128356342	19.25256674	3	0.021793248	-0.118423786	0.183357854	kfexwundgy	mgjafnqtei
F	1	0	3	1980	B	46.25598905	3.719746518	9.848049281	3	1.576073067	1.586420688	1.492755143	qjbyhimukd	palusmevdq
M	1	0	1	1970	E	33.10609172	3.140155537	NA	3	0.047964245	-0.094717754	0.20980223	akxdgontzj	vjuszcdpaw
F	1	0	10	1980	H	42.87200548	3.492663041	NA	3	1.134440334	1.045462425	1.162601114	hqrubiwkfo	vjuszcdpaw
M	1	0	11	1970	E	37.94387406	3.175769681	NA	3	0.551266728	0.397257575	0.681794276	jagenlizvw	fegclzdyia
M	1	0	10	1980	E	45.87268994	3.461792477	NA	3	1.524365807	1.520982899	1.455359055	qkivhnjaew	fegclzdyia
F	1	0	11	1970	E	35.92060233	3.43144484	NA	3	0.332435795	0.175165699	0.484396358	kivcmgzqay	nhybjfmipw
M	1	0	2	1980	E	45.21013005	3.694135977	NA	3	1.436000765	1.410421291	1.390717247	rfgebxkzjm	nhybjfmipw
M	1	1	7	1970	H	34.6255989	3.388569502	19.1321013	3	0.198664348	0.045517774	0.358051005	bcvzpjmril	mdbpsnratu
F	1	1	11	1970	H	38.00136893	3.49648682	15.75633128	3	0.557660373	0.403927623	0.687403689	kjomfbhwvt	mdbpsnratu
M	1	0	1	1970	H	42.15742642	3.615108391	11.60027379	3	1.04547139	0.941542776	1.092884123	xitfksvgjz	mdbpsnratu
M	1	0	10	1980	H	45.88364134	3.710679789	7.874058864	3	1.525837186	1.522837458	1.456427515	svfgeozdna	mdbpsnratu
M	1	0	1	1970	E	33.16632444	3.225506769	12.67077344	3	0.05380924	-0.08939671	0.215678758	stjhxormqi	obdvhnxclf
F	1	0	12	1970	E	37.04312115	3.402702067	12.53114305	2	0.452363493	0.295375667	0.593913471	qlrbvjanyc	gcidelwhfr
F	1	0	9	1970	H	36.76112252	3.458178326	NA	3	0.421888248	0.264479088	0.566400635	paofszjdui	avbzqropjk
F	1	0	7	1980	H	44.60780287	3.678974297	NA	3	1.356784496	1.312683237	1.331951967	roegftmdjn	avbzqropjk
M	1	0	9	1980	H	50.81724846	3.824615806	NA	3	2.224413582	2.451591604	1.937768583	jdvpnabyki	avbzqropjk
M	1	0	2	1970	H	34.21218344	3.303740249	23.95071869	3	0.156993488	0.006113412	0.317716654	ysgdvzkano	uilvocwsxq
M	1	0	10	1970	H	41.86995209	3.551684372	16.29295003	3	1.010101088	0.900716383	1.064837057	joedsmankz	uilvocwsxq
M	1	0	10	1980	H	47.83572895	3.709607691	10.32717317	3	1.793721659	1.867758301	1.646880446	wqgimahvxu	uilvocwsxq
F	1	0	2	1980	H	45.22108145	3.694340219	1.960301164	3	1.437450896	1.41222267	1.391785707	ogpjdmytqk	mkdowyfeqg
F	1	0	2	1980	H	45.22108145	3.694340219	1.960301164	3	1.437450896	1.41222267	1.391785707	hgiqlvfdzw	mkdowyfeqg
M	1	0	1	1970	E	44.10130048	3.613633574	13.74401095	3	1.290993181	1.232511516	1.282535709	chnuidgmyx	eihrnklzoq
M	1	0	1	1970	C	30.10540726	3.18249297	3.23340178	2	-0.229773748	-0.336062147	-0.082955711	ucwjqtxvki	oaszinkupd
M	1	0	4	1970	H	38.33538672	3.060399123	8.824093087	2	0.594995891	0.443078219	0.719991708	dtphalmyoj	odrkvnmgwa
M	1	0	10	1970	H	29.85352498	2.763478217	18.17932923	2	-0.251887904	-0.354276198	-0.107530283	yezkbnorgm	biqtmwhydj
F	1	1	6	1970	C	34.55989049	2.86565633	2.795345654	2	0.192007711	0.039191474	0.351640247	ljgmrvzuih	nufoikqtgl
M	1	1	4	1970	H	30.36550308	3.151231413	NA	2	-0.206743492	-0.316931588	-0.057579795	zyiolhjfpe	pazflnyrmx
F	1	0	1	1980	H	40.15879535	3.501287359	NA	3	0.804571313	0.669092386	0.897890238	nywikmcpru	pazflnyrmx
M	1	0	3	1970	H	29.32511978	2.729582619	27.11293634	2	-0.29767583	-0.391498846	-0.159083461	yaduqgewnx	dxgqlmcfun
M	1	0	1	1980	B	41.11430527	3.300111944	15.32375086	3	0.918281901	0.796046704	0.991113342	xysjiaubnd	dxgqlmcfun
M	1	0	11	1970	H	41.97946612	3.525756404	21.46201232	3	1.023546951	0.916203434	1.075521653	lcqfdwujzm	ghxjfceusp
F	1	0	12	1980	H	50.02600958	3.738288702	13.41546886	3	2.107578475	2.289743031	1.860572374	kxureafcvw	ghxjfceusp
M	1	0	1	1980	H	41.10335387	3.437359666	NA	2	0.916963481	0.794557691	0.990044882	ozuxkfglce	gbtndizpru
F	1	0	2	1980	H	46.20670773	3.589282206	NA	2	1.569400888	1.577946189	1.487947075	kpdmaqwsge	gbtndizpru
F	1	0	3	1990	H	49.31964408	3.671759058	NA	3	2.004824832	2.149515543	1.791656727	yqpcexhvnl	gbtndizpru
F	1	0	10	1970	H	46.91581109	3.523820764	11.25256674	3	1.666091237	1.701633734	1.557129836	idwyzjsokv	vqubkdscxf
F	1	0	10	1970	H	37.86447639	3.429583714	22.22861054	2	0.542453324	0.388079732	0.674047944	wopdyfrntk	fujnsmqkoy
F	1	0	8	1980	C	46.74058864	3.682355826	5.724845996	3	1.642061663	1.670719123	1.540034482	hwzsbmifxr	jabetsghvy
F	1	0	5	1970	H	35.43874059	3.311955905	21.90554415	2	0.282086643	0.125810905	0.437384133	hcuiwsagvf	yckhbderxi
M	1	0	3	1970	C	40.32580424	3.475865804	17.01848049	2	0.824253405	0.690852663	0.914184248	eguwqdvkzf	yckhbderxi
F	1	0	5	1970	H	37.49760438	3.156956731	NA	3	0.501969052	0.346169277	0.638254546	cmnsjifrvp	kagrlcwexd
M	1	0	9	1980	H	48.81587953	3.658864696	6.283367556	2	1.932435809	2.051930668	1.742507584	jrsdobltxw	gwpclukhmi
M	1	0	9	1970	H	54	3.458178326	11.41957563	2	2.712902108	3.155150261	2.248289666	tirqkbxenu	xethnogqzu
M	1	0	11	1970	B	40.94182067	3.399233328	4.353182752	2	0.897557585	0.772686771	0.974285103	ligbfamvzy	cxiuewvaqp
F	1	0	7	1970	F	42.64202601	3.485558661	NA	2	1.105643462	1.011635425	1.140163462	etupgsqhvb	rtohycmkuq
F	1	0	7	1980	F	49.66461328	3.680424924	NA	3	2.054824293	2.217500519	1.825313206	veaywiuqhc	rtohycmkuq
M	1	0	7	1980	F	54	3.797601869	NA	3	2.712902108	3.155150261	2.248289666	mjfyislroe	rtohycmkuq
F	1	0	4	1970	D	32.38877481	2.733682812	NA	2	-0.020827639	-0.156610758	0.139818124	ncvfgtzobw	smvhqnjrod
M	1	0	12	1980	H	38.02600958	3.466591115	25.21013005	2	0.560403471	0.4067924	0.689807723	oewtirxfcz	ozauvsxwhm
M	1	0	6	1980	F	40.54209446	3.512780795	12.91991786	2	0.849864722	0.719303092	0.935286326	sxifycrova	efzrxkgypv
F	1	0	12	1980	F	46.06160164	3.665122406	7.400410678	2	1.549796329	1.553098286	1.473789984	knlzqdvxgh	efzrxkgypv
F	1	0	4	1970	C	29.37166324	2.732614817	26.57357974	2	-0.293675537	-0.388273428	-0.154542507	jwoqxukfnv	mkhrsptcxn
M	1	0	6	1980	C	46.58179329	3.483795659	9.363449692	3	1.620362526	1.642902243	1.524541817	uwxyseiaqv	mkhrsptcxn
M	1	0	5	1970	H	54	3.567341946	8.928131417	3	2.712902108	3.155150261	2.248289666	ljoaubxwtn	gxsnbeztfd
M	1	0	5	1970	H	53.45927447	3.383008783	20.77481177	2	2.627819723	3.02955682	2.195534471	qgulfwcona	nvpxwuzqbc
M	1	1	9	1970	C	38.81451061	3.427985703	10.54072553	2	0.649121408	0.500440012	0.766736817	ydlhovrseg	lgyciqpxtv
M	1	0	11	1970	E	42.92676249	3.524143631	14.61738535	3	1.141319562	1.053570178	1.167943412	xyqchidjbl	dtigbmsvpk
F	1	0	4	1970	H	39.33470226	3.378724526	15.72895277	2	0.708647429	0.564342478	0.81748865	zumfvidtcl	aodmvipxnu
F	1	0	12	1970	H	46.0807666	3.585722001	8.982888433	3	1.552382076	1.556371129	1.475659789	wysqioevgn	aodmvipxnu
F	1	0	7	1980	B	49.65092402	3.77619309	4.013689254	3	2.052833547	2.214784625	1.823977631	kanrftzygj	etaswqmchx
F	1	0	12	1980	C	51.06091718	3.715023409	8.350444901	3	2.260763194	2.502461571	1.96154181	iyalvfoqxt	ytspgiqlvf
F	1	0	9	1980	B	54	3.823479748	3.646817248	3	2.712902108	3.155150261	2.248289666	hpwrxdbaio	ytspgiqlvf
M	1	0	3	1970	H	34.30800821	3.377790732	16.21629021	2	0.166607735	0.015162689	0.327065676	uneiphoxgd	znfleiqxoy
M	1	0	11	1970	H	41.99589322	3.610751408	8.528405202	3	1.02556686	0.918533474	1.077124343	lobatmkzpg	znfleiqxoy
F	1	0	7	1970	H	35.56194387	2.8072315	39.33744011	2	0.294895303	0.13830332	0.449404304	daxnylpfrw	acodrsnwtp
F	1	0	8	1980	H	44.58316222	3.242014669	30.31622177	3	1.353566452	1.308740547	1.329547933	admxvcgfzt	acodrsnwtp
F	1	0	3	1980	C	50.20396988	3.44061113	24.6954141	3	2.133696459	2.325702848	1.877934843	zqfoatwnbl	acodrsnwtp
M	1	0	1	1990	H	54	3.556774637	20.85147159	3	2.712902108	3.155150261	2.248289666	xiqgadehbv	acodrsnwtp
F	1	0	7	1990	H	54	3.676205362	16.40520192	3	2.712902108	3.155150261	2.248289666	svfdbjpaxk	acodrsnwtp
M	1	0	10	1970	B	29.86173854	3.129434767	16.45722108	2	-0.251169721	-0.353687083	-0.106728938	lidpogqmhv	dvwfjsihpt
F	1	0	4	1970	H	26.38193018	2.964305883	NA	3	-0.537751017	-0.575381631	-0.446231989	esjvmlaopb	ubhckszqnw
F	1	0	4	1970	E	33.3744011	3.272367932	NA	3	0.074082789	-0.070865727	0.235979491	hrgvtodfba	ubhckszqnw
M	1	0	9	1980	H	38.76796715	3.458436914	NA	3	0.643834019	0.494805133	0.762195864	gqkvletjan	ubhckszqnw
M	1	0	1	1970	B	37.11704312	3.469322891	6.223134839	2	0.460390675	0.303553037	0.601125573	tkabqpduyj	ukcnsdgotr
F	1	0	12	1970	G	40.03285421	3.402246341	NA	3	0.789783102	0.652802244	0.885602952	vkrxmdopal	zrjtigyfqs
F	1	0	12	1970	E	45.0513347	3.556774637	NA	3	1.415013347	1.384399237	1.375224582	jlbrdetwqs	zrjtigyfqs
M	1	1	2	1970	C	40.23271732	3.408879412	20.96646133	2	0.813272983	0.678701706	0.905102341	oihjadtlec	nvwuasfdty
M	1	0	1	1970	C	48.12046543	3.640715377	13.07871321	3	1.833728569	1.920492096	1.674660397	tdzepouvql	nvwuasfdty
M	1	0	2	1980	H	51.20328542	3.811139486	8.320328542	3	2.282081644	2.532408982	1.975431785	nbyrgimfpd	scdhfwykmn
F	1	0	11	1980	A	51.95345654	3.805612429	8.262833676	3	2.395393886	2.692978031	2.048621271	gbkeuqspho	rwxogbukyc
M	1	0	7	1970	H	43.63039014	3.485223091	5.768651608	3	1.230499	1.159607072	1.236591944	wkrsefqhdm	ioyqwmerlt
M	1	1	3	1980	C	54	3.695088747	11.76454483	3	2.712902108	3.155150261	2.248289666	pwhfzgvctd	ygadzpfjuc
M	1	0	1	1980	C	37.17180014	3.406885032	34.97604381	3	0.466347052	0.309631386	0.606467871	okwvfybran	rjayvdwchl
M	1	0	5	1980	C	40.43805613	3.509674187	31.70978782	3	0.837528254	0.705580082	0.925135959	huiwtxdsva	rjayvdwchl
M	1	0	7	1980	C	44.58863792	3.626683612	27.55920602	3	1.354281419	1.309616324	1.330082163	mgnfqitjwr	rjayvdwchl
F	1	0	7	1970	F	29.58521561	3.117265209	18.05886379	2	-0.275239917	-0.373342946	-0.133707544	buigtmwnky	vpemctsqjz
F	1	0	7	1980	F	42.65297741	3.573813463	4.991101985	3	1.107011229	1.01323799	1.141231921	ofwqptyblu	vpemctsqjz
F	1	0	12	1970	G	42.01505818	3.091726682	19.9890486	2	1.027924419	0.921254159	1.078994147	neyghqxfmz	antqzrjdus
M	1	0	3	1970	C	46.28336756	3.268936327	15.72073922	3	1.579782907	1.591136553	1.495426292	zngrklfmbe	antqzrjdus
M	1	0	1	1980	C	50.15468857	3.406340419	11.84941821	3	2.126454501	2.315719169	1.873126775	anjdrveqxt	antqzrjdus
F	1	0	8	1970	H	38.72142368	3.487988185	13.63449692	3	0.638552975	0.489183767	0.757654911	evtgdswkno	qgxwptndij
F	1	0	12	1970	H	42.02874743	3.584279164	10.32717317	3	1.029609049	0.923199026	1.080329722	uvofxemnpd	qgxwptndij
M	1	0	3	1980	H	46.30253251	3.696380342	6.05338809	3	1.582381101	1.594440979	1.497296096	srgivyowqc	qgxwptndij
F	1	0	10	1970	E	42.83641342	3.578945411	13.7467488	2	1.129973544	1.040203479	1.15912862	endxfikzbc	banxguzmsp
M	1	0	7	1970	H	35.6659822	3.423087007	7.425051335	2	0.305746123	0.148920102	0.459554671	qhptxmwgyc	mdqxultcry
F	1	0	11	1970	A	51.00068446	3.610899413	15.58110883	3	2.251761718	2.489841672	1.955665282	vagwdhjckf	xvumfjrzwn
M	1	0	6	1980	C	54	3.861457138	5.045859001	3	2.712902108	3.155150261	2.248289666	vnsdieakhm	xvumfjrzwn
F	1	0	1	1970	G	28.13689254	2.648884701	NA	2	-0.397652626	-0.470425133	-0.275011332	uhnfxqizpj	mhnwvitskj
F	1	0	8	1980	B	41.72758385	3.322477094	NA	3	0.992673974	0.880703987	1.050947082	tjuibrqkzd	mhnwvitskj
M	1	0	10	1990	F	53.87816564	3.685863274	NA	3	2.693656918	3.12663117	2.236403052	smgarepokj	mhnwvitskj
M	1	0	2	1970	H	54	3.473321705	1.037645448	3	2.712902108	3.155150261	2.248289666	xbzdweoivl	thkzasryiq
F	1	1	11	1970	E	41.9301848	3.60897363	21.01300479	2	1.017491967	0.909224248	1.070713585	hmolrfpzie	fqkvlwtzsi
F	1	1	7	1980	E	46.6201232	3.728534444	16.32306639	2	1.625593487	1.649599333	1.528281426	ziswmuroag	fqkvlwtzsi
F	1	0	4	1970	E	33.38809035	3.272990597	NA	2	0.07542102	-0.069638448	0.237315066	wcadnotzyg	opzwfrexjh
M	1	1	9	1980	E	45.80698152	3.658653078	NA	3	1.515544906	1.509874134	1.448948298	mxbgychkua	opzwfrexjh
M	1	0	7	1970	E	21.60438056	2.681462113	NA	2	-0.873443367	-0.797390913	-0.912347507	vxzmubwhqk	kjlwgeotzb
F	1	0	3	1970	E	26.31622177	2.961051547	NA	3	-0.542821336	-0.579052008	-0.452642747	jlyzqmescg	kjlwgeotzb
M	1	0	4	1980	E	32.3340178	3.232229119	NA	3	-0.026017024	-0.161224496	0.134475825	vlmhpjqxbk	kjlwgeotzb
F	1	0	2	1980	B	36.18617385	3.373765451	NA	3	0.360475695	0.202939431	0.510306504	cfeavhjmql	kjlwgeotzb
M	1	0	12	1970	A	39.04996578	3.435597706	21.41273101	2	0.675966597	0.529153563	0.7897087	hystozxgle	xjlazcprms
F	1	0	6	1970	E	35.52908966	3.239872194	NA	2	0.291475314	0.134963529	0.446198925	hiacqevwyd	eodgxiyahl
F	1	0	9	1980	E	41.78507871	3.459040024	NA	3	0.999704702	0.888769507	1.056556495	dnrjgmyahe	eodgxiyahl
F	1	1	3	1980	E	48.28747433	3.645158555	NA	3	1.857304632	1.951714351	1.690954406	cdopkxjbqn	eodgxiyahl
M	1	0	12	1970	E	35.04722793	3.0468339	30.32717317	2	0.241678643	0.086685916	0.399186701	coeklsibfj	etujnyavdz
M	1	0	6	1980	E	41.51129363	3.314646355	23.86310746	3	0.966311756	0.85056082	1.029845004	gxyqazhbre	etujnyavdz
F	1	0	12	1970	E	29.05407255	2.711739486	12.60232717	2	-0.320845611	-0.41007958	-0.185527837	mpbvnlqzco	wjpxuolqhm
F	1	0	1	1970	F	45.16906229	3.560127859	18.91854894	3	1.430565905	1.403673889	1.386710524	jfqunrhmdx	lnjbydifax
M	1	0	9	1970	H	47.8329911	3.633145318	16.25462012	3	1.79333813	1.86725428	1.646613331	zismyvwgen	lnjbydifax
F	1	0	10	1970	H	50.90212183	3.462651067	9.500342231	3	2.237054948	2.469255134	1.946049145	dnfqtmjvgu	marzweskhd
M	1	0	5	1970	H	45.41546886	3.622084225	8.407939767	2	1.463249153	1.444342566	1.410750866	hfkpyaeidm	gdnhjcurmt
F	1	0	1	1970	B	29.16084873	2.718806653	7.466119097	2	-0.311743805	-0.402801077	-0.175110355	plmtwbqsey	btfaczpkxd
F	1	0	5	1970	E	33.45106092	2.96797199	3.175906913	2	0.081583953	-0.063979989	0.243458709	ezgyuhwdpx	btfaczpkxd
F	1	0	2	1970	A	23.23613963	2.787366061	37.0349076	2	-0.766304869	-0.731369077	-0.753147021	agrklejpuy	lhqwbsnztg
M	1	1	3	1980	F	54	3.719812882	8.186173854	2	2.712902108	3.155150261	2.248289666	ashlyzpknd	ijwckgfdms
M	1	0	9	1970	H	26.83367556	3.128236445	3.425051335	2	-0.502550292	-0.549649202	-0.402158029	bcjwmudxze	qbfunlohzj
M	1	0	12	1970	B	28.06570842	3.047614033	20.43805613	2	-0.403510748	-0.474947802	-0.281956319	fhvygsaotr	bvxunzyqcp
F	1	0	3	1980	B	40.26557153	3.504502398	8.238193018	2	0.817145528	0.682983867	0.90830772	nxpgqjuwad	bvxunzyqcp
F	1	0	3	1970	E	39.26078029	3.504337776	14.87748118	2	0.700140164	0.555157726	0.810276548	gqtsvhpojw	hvawypqmos
M	1	0	6	1970	D	54	3.598989194	3.400410678	3	2.712902108	3.155150261	2.248289666	phvqdbwugz	jmaxpncgky
M	1	0	2	1980	E	54	3.811260618	7.293634497	3	2.712902108	3.155150261	2.248289666	jcinefrytw	euirlfnbcx
M	1	0	12	1970	F	38.04243669	3.49773055	10.01505818	3	0.56223319	0.408704316	0.691410413	dpvxfzosha	yfbgsklqrm
M	1	0	2	1970	C	42.21492129	3.616654613	5.84257358	3	1.052574492	0.949775205	1.098493536	ofwcbteixy	yfbgsklqrm
M	1	0	5	1980	G	52.42710472	3.723918848	2.932238193	2	2.46778652	2.796777881	2.09483215	gnqvrjxicm	daoeutylvw
F	1	0	6	1980	H	36.57221081	3.543089799	16.44079398	2	0.401603053	0.244044716	0.547969706	fgvwahqjmi	txhuecyrsn
F	1	0	5	1970	E	33.44832307	2.859243545	15.50718686	2	0.081315758	-0.064226452	0.243191594	icgleyrbop	vhlmqcfgbd
M	1	0	3	1970	E	32.28747433	2.508580397	22.19849418	2	-0.030421097	-0.165133907	0.129934872	wthludnxko	pgifdnejlq
M	1	1	11	1980	E	46.94592745	3.293832171	7.540041068	2	1.670230376	1.706970502	1.5600681	szmngvylho	pgifdnejlq
M	1	0	9	1980	E	54	3.211924961	7.321013005	3	2.712902108	3.155150261	2.248289666	faimegwpjy	tsikzehxpg
F	1	0	10	1970	H	28.87063655	2.629922155	NA	1	-0.336404097	-0.422459344	-0.203424536	slguqmoxnr	hwliqfgpmo
M	1	0	10	1980	H	39.86584531	3.213577763	NA	2	0.770244288	0.631357628	0.869308943	uedsjgbnxt	hwliqfgpmo
M	1	0	1	1980	H	44.08761123	3.370382943	NA	3	1.289225464	1.230370073	1.281200134	wmalqdvbsp	hwliqfgpmo
F	1	1	1	1970	E	18.13004791	2.315506048	NA	1	-1.075585685	-0.908004721	-1.251316328	ghyenslauk	mjzwdhlebi
M	1	1	8	1980	E	28.67077344	3.028720792	NA	2	-0.353243706	-0.435769833	-0.222923924	ztfudapyhw	mjzwdhlebi
F	1	0	2	1990	E	39.20054757	3.440435645	NA	3	0.693220149	0.547699381	0.80440002	rxgokmnufa	mjzwdhlebi
F	1	0	1	1990	H	39.1321013	3.438239483	6.280629706	1	0.685369394	0.539251766	0.797722147	mdwfryqcka	nxdetubayf
M	1	0	2	1970	E	32.22997947	2.325188749	14.71321013	2	-0.035852664	-0.169947643	0.124325459	zajrmqcylg	rxavdgeqcm
M	1	0	3	1970	B	30.275154	2.726182777	13.96577687	2	-0.214765933	-0.323614264	-0.066394587	elcmvxiyaf	fxotqanlus
M	1	0	2	1980	A	38.19575633	3.143939837	6.045174538	3	0.579348677	0.426628615	0.706368848	uygpscfhlm	fxotqanlus
M	1	0	11	1980	A	41.97672827	3.294949206	2.264202601	3	1.023210377	0.915815272	1.075254539	hjxviqoyzl	fxotqanlus
F	1	1	7	1970	C	39.6495551	2.15742875	NA	2	0.745061316	0.603850893	0.848206865	zasonjlbcd	yzuginqcpx
F	1	0	8	1980	H	50.67214237	2.979168748	NA	3	2.202849789	2.421529052	1.923611493	wneqlamtuk	yzuginqcpx
M	1	0	6	1980	C	54	3.157655543	NA	3	2.712902108	3.155150261	2.248289666	fhtrozpqjn	yzuginqcpx
F	1	0	8	1970	C	15.73716632	2.462760416	NA	1	-1.194249842	-0.963301629	-1.484774759	ypkfbdszlv	lstmurdnjv
F	1	0	2	1970	C	19.21423682	2.722231623	NA	2	-1.016300254	-0.877583695	-1.145538823	xvbytnhcau	lstmurdnjv
F	1	0	3	1980	C	27.26625599	3.14700407	NA	2	-0.46828279	-0.524182767	-0.359953873	zyfsqckwed	lstmurdnjv
F	1	0	4	1980	C	31.36208077	3.309158141	NA	3	-0.116667447	-0.240546944	0.039650032	logpswvtke	lstmurdnjv
F	1	0	12	1980	G	50.06433949	3.221473406	1.368925394	2	2.11319605	2.29746665	1.864311983	hjaswcnxem	vumlrtknpf
M	1	0	2	1980	E	47.22792608	2.956363706	25.36071184	1	1.709116639	1.757275089	1.587580936	ejrmbiwlyd	dzpcjbroys
M	1	0	2	1990	E	54	3.304645272	17.34976044	2	2.712902108	3.155150261	2.248289666	wipgyksfud	dzpcjbroys
M	1	0	1	1970	E	19.14031485	2.648884701	NA	1	-1.020451795	-0.879770986	-1.152750926	sibwqnzjly	zxwsmrctld
F	1	0	11	1980	E	29.97125257	3.217643032	NA	2	-0.241575066	-0.345801201	-0.096044342	jspxaqbrmh	zxwsmrctld
M	1	0	9	1970	H	41.75770021	2.81889871	17.5633128	1	0.996355529	0.884926013	1.053885346	elvazctwmj	uzayemlqgk
F	1	0	12	1980	H	52.04106776	3.29738205	7.279945243	2	2.408734908	2.712036123	2.057168948	pbmnajdkwh	uzayemlqgk
F	1	0	5	1970	E	39.44147844	2.52098091	24.74195756	1	0.720963954	0.57767042	0.827906132	fowvaetmxd	cpxdqrwzmi
F	1	0	5	1970	F	39.44147844	2.52098091	24.74195756	2	0.720963954	0.57767042	0.827906132	gxfhajtkzu	cpxdqrwzmi
M	1	0	8	1970	F	48.7063655	3.077574025	15.4770705	2	1.916797408	2.030981059	1.731822987	vtgwzdxoih	cpxdqrwzmi
M	1	1	12	1980	C	54	3.369064427	4.692676249	2	2.712902108	3.155150261	2.248289666	qeoghykwrn	tmknudazbh
F	1	0	6	1990	H	54	3.482282036	1.210130048	3	2.712902108	3.155150261	2.248289666	smcnuyphvd	tmknudazbh
F	1	0	1	1980	H	40.10677618	3.262142467	8.380561259	2	0.798457508	0.662351443	0.892815055	yedshxlwto	ayecmrsvbt
M	1	0	8	1980	H	45.73305955	3.457315886	2.754277892	3	1.505636506	1.497414811	1.441736195	iawtudbjzc	ayecmrsvbt
M	1	0	11	1970	H	22.954141	2.561309825	5.533196441	1	-0.785377758	-0.74347094	-0.780659856	fmpqedrkyz	zupdyerwbs
F	1	0	3	1970	E	16.32032854	2.118701742	19.89048597	1	-1.166875869	-0.951245857	-1.427879283	tyqnvpclek	qheajrpvzk
M	1	1	5	1980	H	28.49555099	3.020207838	7.715263518	2	-0.367910963	-0.447287652	-0.240019278	xpqyrcgvwf	qheajrpvzk
M	1	0	6	1990	E	38.57357974	3.483459496	NA	1	0.621819974	0.471417118	0.743230705	yumhorkxwg	tpeaqroijx
M	1	0	9	1970	A	33.80698152	2.695052567	NA	1	0.116636229	-0.031594964	0.278183647	wltzpqjenu	kshqtgpulm
M	1	0	12	1970	A	38.01779603	2.945339183	NA	2	0.559488907	0.405837062	0.689006379	seqolzbyrh	kshqtgpulm
F	1	0	7	1980	B	42.58726899	3.160678098	NA	2	1.098809893	1.003634942	1.134821163	gtbovihxfc	kshqtgpulm
F	1	0	11	1980	E	47.92060233	3.364530557	NA	3	1.805621957	1.883411575	1.655161008	clsekpxboq	kshqtgpulm
F	1	0	1	1990	E	54	3.557867619	NA	3	2.712902108	3.155150261	2.248289666	vbmgtqhdof	kshqtgpulm
F	1	0	11	1970	A	32	2.564896705	NA	1	-0.057482126	-0.189031453	0.101887806	ckgehjmibo	chxmpnzjsr
F	1	0	2	1970	C	40.21081451	3.0544789	NA	2	0.810693042	0.675850815	0.902965422	ajhuftnscm	chxmpnzjsr
F	1	0	10	1980	G	45.84257358	3.289963694	NA	2	1.520321324	1.515887429	1.452420791	czfmheldwk	chxmpnzjsr
M	1	0	12	1980	B	50.03422313	3.435068512	NA	3	2.108781879	2.291397096	1.861373719	hdmgzsocpf	chxmpnzjsr
F	1	0	3	1980	H	31.20328542	3.005811356	NA	1	-0.131215023	-0.253049687	0.024157368	axorquzbjk	embyjwcnhi
F	1	0	6	1990	H	43.41409993	3.478572395	NA	2	1.202931523	1.126644663	1.215489866	bxlozkeajm	embyjwcnhi
M	1	0	9	2000	H	51.70157426	3.706249955	NA	2	2.35716366	2.63854308	2.024046699	gimkzcprlu	embyjwcnhi
M	1	0	2	1980	C	30.22313484	3.006759545	11.96714579	1	-0.219374069	-0.327443819	-0.07146977	wpgefqrabl	ilrwnpbhcs
F	1	0	9	1990	C	36.75838467	3.28679671	5.431895962	2	0.421593513	0.264181433	0.56613352	utlkrpdesh	ilrwnpbhcs
F	1	0	3	1970	H	43.27994524	2.658904053	26.74332649	1	1.185901548	1.106363944	1.202401236	nkycextovb	bazqyfecij
F	1	0	1	1980	B	54	3.337665275	12.87063655	2	2.712902108	3.155150261	2.248289666	ykvfcrsiqe	bazqyfecij
F	1	0	7	1980	E	35.64681725	3.454637583	3.603011636	1	0.303744906	0.146959717	0.457684867	uanzlgwfpe	cgedqimzfo
F	1	0	7	1980	B	23.62765229	2.924683903	NA	1	-0.739438924	-0.714073727	-0.714949588	xruljbgyqk	zwyschraxi
M	1	0	4	2000	B	50.34907598	3.814404894	NA	2	2.155061304	2.355213243	1.892091933	crloxupszb	zwyschraxi
M	1	1	11	1970	E	20.98836413	1.944442367	NA	1	-0.911862432	-0.819870712	-0.972448362	wmhrvxlbdy	cqzuhgniys
M	1	0	10	1980	B	34.90485969	3.040047134	NA	2	0.22709612	0.072673479	0.385296726	boqacjzgvd	cqzuhgniys
M	1	1	12	1990	E	46.04243669	3.467103892	NA	3	1.547211657	1.549828165	1.47192018	zvfpsbqgkr	cqzuhgniys
M	1	0	11	1970	E	38.98425736	2.707000141	15.4934976	1	0.668458584	0.521105526	0.783297942	oxzmlwktpe	hfzvegcndb
F	1	0	8	1980	A	45.69199179	3.07694315	8.785763176	2	1.500138754	1.490510345	1.437729471	iyhocfbqsm	hfzvegcndb
M	1	0	12	1980	E	43.02532512	2.945770993	7.644079398	2	1.153724299	1.068216344	1.177559549	gbwtezpcom	ljgyupsham
F	1	0	1	1980	E	46.0971937	3.095450619	4.572210815	2	1.554599287	1.559178591	1.477262478	ivxpqwodsa	ljgyupsham
F	1	0	4	1970	B	21.33333333	2.335573611	NA	1	-0.890484668	-0.807442327	-0.938791883	icfqvtxkne	fpmilyunza
F	1	0	7	1980	B	32.64887064	3.075048134	NA	2	0.003941851	-0.134481649	0.16519404	jdyziepfrg	fpmilyunza
F	1	0	2	1970	H	24.21902806	2.221492325	25.76317591	1	-0.698007085	-0.686841204	-0.657252768	isfdgnejar	nacbzfkxvd
F	1	0	1	1970	G	18.14647502	1.966906518	39.03353867	1	-1.074713105	-0.9075699	-1.249713638	zjirdmnqvl	hqscykfnjz
F	1	1	7	1970	C	24.66255989	2.614809519	32.5174538	2	-0.666261088	-0.665524212	-0.613980152	khsmdeovzn	hqscykfnjz
F	1	0	9	1980	C	29.75496235	2.931567855	27.42505133	2	-0.260490693	-0.36132033	-0.11714642	okvcawersf	hqscykfnjz
M	1	0	6	1980	F	34.51334702	3.157655543	22.66666667	3	0.187300243	0.034724874	0.347099294	iagskjltoc	hqscykfnjz
M	1	0	9	1970	H	33.77686516	1.913817583	10.92402464	1	0.1136559	-0.034361822	0.275245383	tprjhgywad	nefckultri
M	1	0	2	1970	G	24.22997947	2.325456379	10.7926078	2	-0.69723017	-0.686324147	-0.656184308	sbwojcxyme	aysepwtfdx
F	1	0	10	1980	H	36.8569473	2.824762874	6.305270363	3	0.432217791	0.27492498	0.575749657	mvndzjgxaq	pdletcvszq
M	1	0	11	1970	B	52.98288843	2.563632216	NA	2	2.553570556	2.920992301	2.149056477	scvwrqabny	jsvobqwfyl
F	1	0	10	1980	B	54	3.036899178	NA	3	2.712902108	3.155150261	2.248289666	hqwgcxkdus	jsvobqwfyl
F	1	0	9	1970	A	30.82272416	2.626363432	37.67830253	2	-0.165778489	-0.282499078	-0.012971605	odxihlazqt	wajlkdehtm
F	1	0	6	1980	E	36.55578371	2.973306085	31.94524298	2	0.399844063	0.242277755	0.546367017	rpltmgfhxd	wajlkdehtm
M	1	1	1	1970	E	30.091718	2.714282168	NA	1	-0.230980379	-0.337059916	-0.084291286	agsuifybtv	oigaqkbpwx
F	1	0	10	1980	B	38.91033539	3.174396683	NA	2	0.660027183	0.512083857	0.776085839	adekyhplxg	oigaqkbpwx
F	1	1	9	1990	E	44.79945243	3.394558923	NA	3	1.381874426	1.343497559	1.350650011	xqtdmywpah	oigaqkbpwx
M	1	0	2	2000	B	54	3.668620871	NA	3	2.712902108	3.155150261	2.248289666	poihmsaudk	oigaqkbpwx
F	1	0	1	1980	E	44.12046543	3.096565101	NA	1	1.293468906	1.235511769	1.284405513	jwhuzpeknx	mxwavlziqg
F	1	0	3	1980	E	30.28884326	3.010138611	NA	1	-0.213551948	-0.322604296	-0.065059012	evtyigamwu	kvgxrtndzq
F	1	0	12	1970	B	33.03216975	2.774640005	NA	2	0.040805364	-0.101221714	0.202590127	jhursyntqw	arqdixuohf
F	1	1	4	1980	E	38.34086242	3.060655731	NA	2	0.595610671	0.443725749	0.720525938	cfpqgwlxva	arqdixuohf
F	1	0	4	1990	E	44.41067762	3.310957602	NA	3	1.331089928	1.281263544	1.312719694	mlxwdznurg	arqdixuohf
F	1	0	10	1980	E	39.90965092	3.040309017	NA	2	0.77536132	0.636965104	0.873582781	hkfradjbve	earvwbzqtn
M	1	0	12	1970	B	52.03832991	2.306547117	NA	2	2.40831766	2.711439585	2.056901833	tjldhasxie	amnyfsbulh
F	1	0	3	1970	G	54	2.585326851	NA	3	2.712902108	3.155150261	2.248289666	gpixuanzyf	amnyfsbulh
F	1	1	9	1980	E	54	2.983335421	NA	3	2.712902108	3.155150261	2.248289666	drqwepothk	amnyfsbulh
M	1	0	11	1980	E	54	3.132185472	NA	3	2.712902108	3.155150261	2.248289666	rbnkvqxglm	amnyfsbulh
F	1	1	3	1970	F	37.30869268	1.669345605	26.36002738	1	0.481276413	0.324905779	0.619823617	brzfdijxau	belihmqcny
M	1	0	8	1980	F	49.68925394	2.872957333	13.97946612	2	2.058409019	2.222392902	1.82771724	pmodbnyzvi	belihmqcny
M	1	0	10	1970	E	31.85489391	2.061136765	28.60232717	1	-0.071049591	-0.200932177	0.087730716	kbezpgjfnr	lworscqbny
F	1	0	5	1980	H	41.44284736	2.858929671	19.01437372	2	0.957997819	0.84108701	1.023167131	pgcyfszewa	lworscqbny
F	1	0	10	1980	H	46.88295688	3.130392392	13.5742642	2	1.661578843	1.695819615	1.553924457	whaybzfjrt	lworscqbny
M	1	0	9	1980	F	30.77344285	2.819715237	NA	3	-0.170223316	-0.286259948	-0.017779673	gyxfnwrzip	izatqncbxf
F	1	0	1	1990	D	40.09034908	3.261513009	NA	3	0.796528479	0.660226353	0.891212366	baqdlvyenw	izatqncbxf
F	1	1	3	1970	F	25.28131417	2.423026392	3.438740589	1	-0.621011012	-0.634478366	-0.553612183	dapvxteomz	ielcysgqau
M	1	1	12	1970	F	21.06502396	2.204423487	39.83572895	1	-0.907141936	-0.817143814	-0.964969144	diveztyhku	kreshuzilj
F	1	0	10	1970	F	25.84531143	2.62794665	35.05544148	2	-0.578788604	-0.604824079	-0.498586511	cqelzdbipg	kreshuzilj
F	1	0	5	1980	H	29.41546886	2.857358826	31.48528405	2	-0.289904759	-0.385228388	-0.150268669	vxdrjonsqi	kreshuzilj
F	1	0	2	1980	F	32.24093087	3.007706835	28.65982204	3	-0.034818826	-0.169032064	0.125393918	sfyqjrialb	kreshuzilj
M	1	0	7	1990	H	37.61806982	3.243297955	23.28268309	3	0.515218931	0.359840979	0.650007602	opgiljmuez	kreshuzilj
M	1	0	9	1970	D	27.8110883	2.625372646	30.64202601	2	-0.42434333	-0.490938129	-0.306798006	aejndrsklc	pjireqhowk
F	1	0	11	1980	B	31.95071869	2.887553889	26.50239562	2	-0.06209686	-0.193085342	0.097079738	csedlogrwq	pjireqhowk
F	1	0	11	2000	B	54	3.782695145	0.517453799	3	2.712902108	3.155150261	2.248289666	dqehxaulck	pjireqhowk
M	1	0	1	1970	H	25.16358658	1.968819662	32.862423	1	-0.629706909	-0.640504131	-0.565098124	mnuzlwjqog	tpoansxufb
F	1	0	6	1970	H	32.5174538	2.675257336	25.50855578	2	-0.008598021	-0.145706916	0.152372524	dntqzrhaoi	tpoansxufb
M	1	1	9	1970	H	25.76317591	1.911391379	37.33880903	1	-0.58499545	-0.609224278	-0.506599959	ndljgfvhmu	epufcmwoha
M	1	1	3	1970	H	33.28678987	2.659287415	29.81519507	2	0.065531104	-0.078696502	0.227431814	iljmbqsxeh	epufcmwoha
F	1	0	8	1990	H	44.74195756	3.248095661	18.36002738	2	1.374336153	1.334225513	1.345040598	iqrbyhgutf	epufcmwoha
F	1	0	1	1970	G	18.16016427	2.412289344	NA	1	-1.073985351	-0.907206947	-1.248378064	qayjxnowpe	uhkwmnbizl
M	1	0	1	1980	B	25.08692676	2.895151555	NA	2	-0.635347533	-0.644397699	-0.572577341	wgikjoaxtn	uhkwmnbizl
F	1	0	11	1980	E	27.94798084	3.088612773	23.33196441	3	-0.413166615	-0.482377409	-0.29344226	qwaofeymvj	speqkjnoht
F	1	0	2	1990	E	39.17590691	3.501782654	12.10403833	3	0.690392297	0.544654838	0.801995986	mefxokliht	speqkjnoht
F	1	1	7	1970	E	35.60301164	2.360944398	19.88774812	1	0.299174735	0.142486746	0.453411028	yzntbdlsqp	ntvlxsfozg
F	1	0	4	1980	B	42.39014374	2.855785509	13.10061602	2	1.074281751	0.97500314	1.11558889	satnvzjlym	ntvlxsfozg
F	1	0	4	1990	E	51.37029432	3.272160291	4.120465435	2	2.307165483	2.567752488	1.991725795	ndipgwyxth	ntvlxsfozg
F	1	0	3	1980	A	38.32169747	3.011621791	29.02121834	1	0.593459326	0.441460202	0.718656134	dnpvsocqau	rqzuioxyek
F	1	0	9	1980	B	28.83230664	2.93550114	NA	1	-0.339642677	-0.425026383	-0.207164144	owzgitrkxs	uopbvredxh
F	1	0	11	1990	B	40	3.40115175	NA	3	0.785932947	0.648569458	0.882397573	ndoscrkzwg	uopbvredxh
F	1	0	4	1980	B	27.40588638	2.965576442	NA	2	-0.457104769	-0.515787941	-0.346331013	smlakryctg	tvgrmyixha
F	1	0	10	1980	F	30.89938398	3.13111001	NA	2	-0.158850177	-0.276624886	-0.005492387	pqgtxubyoh	tvgrmyixha
F	1	0	1	1980	F	34.08898015	3.139325809	NA	1	0.144671827	-0.005447113	0.305696483	yqcwrevgzx	brxljohqan
F	1	0	3	1970	E	35.33196441	1.845718612	22.15742642	1	0.271021761	0.115054173	0.426966652	qygbesjvah	wjipqtfhob
M	1	0	9	1970	G	30.7871321	2.17313259	20.62970568	1	-0.168989355	-0.285216469	-0.016444099	kalfqvjzpu	dpjforhxvb
M	1	0	1	1970	G	30.13826146	1.965373363	18.2532512	2	-0.226875595	-0.333663798	-0.079750332	parwfkxqli	voemkxbyli
F	1	0	9	1980	E	40.79671458	2.878975405	7.594798084	2	0.880190322	0.753186601	0.960128012	ezhqajgskr	voemkxbyli
M	1	0	2	1970	A	34.20670773	2.416451426	NA	1	0.156444915	0.005597839	0.317182424	goxfvsblkp	lkmctqsxyi
M	1	0	2	1980	E	42.18754278	2.954225582	NA	2	1.049190855	0.945852202	1.095822387	uycoblnvep	lkmctqsxyi
F	1	0	1	1980	H	30.0971937	2.714463541	NA	1	-0.230497793	-0.336660918	-0.083757056	dzngmfejhp	qbvuxdajms
M	1	0	8	1980	H	38.73511294	3.166926672	NA	2	0.640105564	0.490835708	0.758990485	idseuqzrbw	qbvuxdajms
M	1	0	2	1970	H	22.18206708	2.49985258	NA	1	-0.836405086	-0.775111924	-0.855986261	bckdwhsmzt	fnjaktweoq
F	1	0	7	1990	H	36.65708419	3.283003584	NA	2	0.410703762	0.253199329	0.556250268	zlwqtveroa	fnjaktweoq
M	1	0	11	1970	F	19.95619439	2.561521174	NA	1	-0.973744696	-0.854683124	-1.073150683	ncueszjhdg	hkowqumytb
F	1	0	5	1980	H	25.43737166	2.914342549	NA	2	-0.60942133	-0.626403774	-0.538386633	bgaeytrmxu	hkowqumytb
M	1	0	4	1980	B	29.34702259	2.909429997	NA	1	-0.29579413	-0.389982277	-0.156946541	uxoylwzarh	simhrlqyep
F	1	0	9	1970	A	17.76317591	2.621996613	35.61943874	1	-1.094867412	-0.917511935	-1.287109726	ephqbzinld	rdxohtjyam
M	1	0	2	1970	H	20.21629021	2.502770324	NA	1	-0.958445065	-0.84624015	-1.047774766	jmdatfhevo	xfjnwltodp
F	1	0	3	1980	H	33.24845996	2.788040256	NA	1	0.06179681	-0.082109532	0.223692205	mvigkuhxzj	xvgthbseoc
M	1	0	10	1980	H	38.85010267	3.084236945	NA	2	0.653168985	0.504758167	0.770209311	ifqeoprdxa	xvgthbseoc
F	1	0	12	1990	H	44.00821355	3.296166368	NA	3	1.27898353	1.217975912	1.273453802	drbuxpmist	xvgthbseoc
F	1	1	6	1970	H	36.55030801	2.446771361	27.81382615	1	0.399257908	0.241689121	0.545832787	egnuajtspf	tmgyxfazhk
M	1	0	2	1980	H	43.21149897	2.90209079	21.15263518	2	1.177233091	1.096064951	1.195723363	yqdcgrutem	tmgyxfazhk
F	1	0	9	1980	A	22.7652293	2.877281664	21.34154689	1	-0.79802448	-0.751413498	-0.799090785	xlvnkaipbd	ctdgyknbrx
F	1	1	7	1980	F	27.65776865	3.028058321	NA	1	-0.436796097	-0.500426594	-0.321756441	xgzbjqskva	tfuckvzrjs
F	1	0	2	1990	H	31.18412047	3.185667936	NA	2	-0.132965771	-0.254550063	0.022287563	rpatumhlyz	tfuckvzrjs
F	1	0	4	1990	H	36.40246407	3.381055203	NA	2	0.383464924	0.225862568	0.531408582	uqdlfswyrm	tfuckvzrjs
F	1	0	3	2000	H	45.26488706	3.644514801	NA	3	1.443254929	1.419436915	1.396059545	kmbnyfviuc	tfuckvzrjs
F	1	0	11	1980	H	24.97467488	3.043315752	NA	1	-0.643575968	-0.650056213	-0.583529053	whucovamln	gehidpwxvj
F	1	0	10	1990	H	28.88980151	3.214458141	NA	2	-0.334783193	-0.421173266	-0.201554731	hyubxipcad	gehidpwxvj
M	1	0	10	1990	H	36.84599589	3.491829847	NA	2	0.431035911	0.27372841	0.574681197	nifoxwsdpa	gehidpwxvj
F	1	0	11	1970	H	41.98494182	2.30107814	16.21902806	2	1.024220167	0.916979912	1.076055883	ajuixztfdy	mrqkwdcxby
F	1	0	5	1980	H	21.46475017	2.801263313	NA	1	-0.882249088	-0.802600608	-0.925970367	cystuevlfi	flgwdvprme
M	1	0	2	1980	C	25.23203285	3.007300963	NA	2	-0.624656094	-0.637007625	-0.558420251	opuvrgemlb	flgwdvprme
M	1	0	10	1990	H	29.84257358	3.21258641	NA	2	-0.252845174	-0.355061181	-0.108598743	dlveukficg	flgwdvprme
F	1	0	4	1990	H	35.35934292	3.413126854	NA	3	0.273855728	0.117806122	0.429637801	yhqjbvwcna	flgwdvprme
F	1	0	3	1970	B	33.26488706	1.183644371	6.004106776	1	0.063396695	-0.080647768	0.225294895	mncuiobrsh	zdcaxrkmtb
M	1	0	1	1970	C	14	1.813649094	NA	1	-1.269891295	-0.994235404	-1.65425917	yognhezkpu	toyjbpdasg
F	1	0	9	1980	B	20.81314168	2.76088463	NA	2	-0.922587512	-0.82602921	-0.989543716	bmvquhxnrj	toyjbpdasg
M	1	0	3	1970	B	14	1.668313613	42.06160164	1	-1.269891295	-0.994235404	-1.65425917	qpctgnhakf	fbwsahckng
F	1	0	1	1980	B	26.13552361	2.410078855	29.55509925	1	-0.556699516	-0.589051408	-0.470272331	oxzrumqctp	lrqpecdhiu
F	1	0	12	1980	E	34.04243669	2.946634054	21.64818617	2	0.140028545	-0.009792738	0.301155529	pgzshelxqa	lrqpecdhiu
M	1	0	1	1980	E	31.14031485	3.002689535	NA	2	-0.136963441	-0.257972577	0.018013725	wspzygjmcu	rpdgcflsqe
M	1	0	3	1990	E	34.2532512	3.146415523	NA	2	0.161110587	0.009985476	0.321723377	jguqotpvwr	rpdgcflsqe
F	1	0	11	1990	E	41.98767967	3.433567607	NA	3	1.024556807	0.917368227	1.076322998	shifcgpaln	rpdgcflsqe
F	1	0	6	1970	G	14	2.02131636	NA	1	-1.269891295	-0.994235404	-1.65425917	rhozbwlkia	fpovuwxsgj
F	1	0	12	1980	B	24.01916496	2.891359938	NA	2	-0.712124089	-0.696195601	-0.676752156	rgsnimwxpj	fpovuwxsgj
M	1	0	10	1990	B	27.89048597	3.085989575	NA	3	-0.417867519	-0.485983152	-0.299051674	ypktlswodn	fpovuwxsgj
M	1	0	4	1970	H	25.35797399	2.122970342	3.02532512	1	-0.615326747	-0.630524318	-0.546132965	xrklhivspy	ryhmxvoznu
F	1	0	3	1980	H	25.30047912	2.906889839	6.606433949	1	-0.619591559	-0.633492098	-0.551742378	pzqmcukaer	xgdlftmzoy
F	1	0	8	1980	C	19.67145791	2.685950619	NA	1	-0.990266609	-0.863676979	-1.100930633	plmdjivgqu	nqspwmuflc
M	1	0	8	1980	C	23.66872005	2.926886062	NA	2	-0.736594806	-0.712225925	-0.710942865	vrzmwdigny	nqspwmuflc
F	1	1	12	1990	H	30.03148528	3.220161788	NA	2	-0.236283035	-0.341439324	-0.090167814	xizcvyqber	nqspwmuflc
M	1	0	4	1970	H	39.35660507	2.236228813	6.253251198	1	0.711171174	0.567070525	0.81962557	gkdqsztpif	uyqihbtzfl
M	1	0	6	1980	C	18.53251198	2.52843545	29.85626283	1	-1.053979964	-0.897123222	-1.212050436	mzfqlwayke	thluqwrvbn
M	1	0	10	1980	C	23.88227242	2.883886403	24.5065024	2	-0.721725769	-0.702513558	-0.690107902	cridatfule	thluqwrvbn
F	1	0	1	1990	C	31.10472279	3.223110515	17.28405202	2	-0.14020741	-0.260746288	0.014541231	nsdoqebfzv	thluqwrvbn
F	1	0	7	1980	B	27.59479808	2.922918677	15.18138261	2	-0.441890684	-0.504293301	-0.327900084	mjegacqkzi	gxocwdeztk
F	1	0	8	1980	B	26.69130732	2.928058567	11.1321013	2	-0.513708348	-0.557853206	-0.416048004	soafwdrnpk	rqucfknjpo
F	1	0	2	1990	B	32.22450376	3.187364673	5.59890486	3	-0.036369452	-0.170405199	0.123791229	rpmqsxaezu	rqucfknjpo
M	1	0	5	1970	H	29.43463381	1.862013998	4.963723477	1	-0.288253277	-0.383893328	-0.148398864	waghyjbuno	qxrjilmnub
M	1	0	3	1970	C	19.31279945	2.231536722	5.850787132	1	-1.010739973	-0.874641015	-1.135922687	mkhtqlnspa	kphbawiojr
F	1	0	11	1980	E	29.95208761	2.88770641	NA	2	-0.243256666	-0.3471854	-0.097914146	fydvtluhns	eqopyvicns
F	1	1	1	1980	C	33.14715948	3.051505593	NA	2	0.051948317	-0.091091868	0.213808954	fauoejyndp	eqopyvicns
M	1	0	11	1990	E	38.00136893	3.258149188	NA	3	0.557660373	0.403927623	0.687403689	fbyidpsnxu	eqopyvicns
M	1	1	12	1990	C	44.02464066	3.466505627	NA	3	1.281101036	1.220536556	1.275056491	kbcxdzralh	eqopyvicns
M	1	0	3	2000	E	48.31211499	3.592151432	NA	3	1.860789983	1.956339241	1.69335844	xclwrjiyge	eqopyvicns
M	1	0	12	2000	E	52.07939767	3.690862429	NA	3	2.414578673	2.720394244	2.060908557	yjhfrngstp	eqopyvicns
F	1	0	2	1980	B	29.18822724	2.579324556	NA	1	-0.309404631	-0.400926184	-0.172439206	ympfzxktsg	qkehdvywgc
F	1	0	9	1980	C	22.82272416	2.935064872	NA	1	-0.794186541	-0.749010087	-0.793481372	ymxuvrkohz	yxsthvzckw
M	1	0	1	1980	H	22.13552361	2.575372393	NA	1	-0.839425411	-0.77695062	-0.860527214	mhqeivopbf	jhemkdlbuq
M	1	0	7	1980	H	27.63312799	2.924977804	NA	2	-0.438791014	-0.501941753	-0.324160475	tbudyrfpks	jhemkdlbuq
M	1	0	12	1980	H	24.00273785	2.890447806	17.64271047	1	-0.713279188	-0.696957572	-0.678354846	nfbyqdcoxa	ardlvfycxw
M	1	0	8	1970	H	21.70841889	2.370966324	NA	1	-0.866845121	-0.793465138	-0.90219714	drqkmztbue	aobveyclik
M	1	0	7	1970	H	20.50924025	2.352124626	NA	1	-0.940975617	-0.836467032	-1.019193471	dwxctfqlvb	rztpiofvcl
F	1	0	6	1980	H	25.43189596	2.736347822	NA	2	-0.609829193	-0.626688777	-0.538920863	zpnyeibtrf	rztpiofvcl
M	1	0	6	2000	H	48.47364819	3.649937963	NA	2	1.883682425	1.986774974	1.70911822	owdnayslth	rztpiofvcl
M	1	0	3	2000	B	51.24982888	3.695088747	NA	1	2.289064012	2.542235681	1.979972739	ovswqajxgr	zgpviqyleb
F	1	0	11	1980	H	21.93839836	2.829461903	NA	1	-0.852147044	-0.784652685	-0.879759488	rnilugzjty	auhsxnkgbc
M	1	0	8	2000	H	44.70362765	3.681390841	NA	2	1.369316016	1.328057372	1.341300989	wbcovlgftr	auhsxnkgbc
M	1	0	5	2000	H	51.38672142	3.67342874	1.935660507	1	2.309637158	2.57124134	1.993328484	dlbhzpfiny	wjryepvsfa
M	1	0	1	1990	C	32.10403833	3.049431979	NA	1	-0.047716556	-0.180432153	0.112038173	apscifeobj	qmuzkawtic
M	1	0	4	1970	D	31.38672142	1.683682768	16.3449692	1	-0.114403446	-0.238595474	0.042054067	udvhmpgbjq	pbkgqnweox
F	1	0	5	1980	C	38.41752225	2.518998312	9.314168378	2	0.604226806	0.452810609	0.728005156	rgdwyobqzh	pbkgqnweox
M	1	0	4	1980	H	20.35865845	2.592113509	NA	1	-0.949986631	-0.841525717	-1.033884791	eudprzcqgy	artqnhpxzs
M	1	0	2	1990	B	30.21218344	3.144647801	NA	2	-0.220343193	-0.328248363	-0.07253823	lseodhtnqg	artqnhpxzs
M	1	0	11	2000	H	43.92334018	3.608825339	NA	2	1.268055671	1.204776344	1.26517324	dkxazqmwcg	artqnhpxzs
F	1	0	2	1980	B	25.21013005	2.845498167	NA	2	-0.626273847	-0.638128574	-0.56055717	atsfrzdkmq	kflayjhptg
F	1	0	9	1990	B	30.81451061	3.127396764	NA	2	-0.166519788	-0.283126725	-0.01377295	fztarvnodj	kflayjhptg
M	1	0	10	1980	H	22.88021903	2.765031146	NA	2	-0.790338922	-0.746594536	-0.787871959	sdnymqiteo	fgxoirydmp
F	1	1	10	1970	D	36.81040383	2.055193731	35.16769336	2	0.427197225	0.269844468	0.571208703	moqzyvhxkf	lkgupzcvhi
M	1	0	1	1990	H	50.03696099	3.046183324	21.94113621	3	2.109183057	2.291948572	1.861640834	xhwvjdsrcu	lkgupzcvhi
M	1	0	2	1990	H	54	3.372545309	13.82340862	3	2.712902108	3.155150261	2.248289666	gvfuaolitd	lkgupzcvhi
M	1	0	2	1980	D	24	2.564896705	NA	1	-0.713471628	-0.697084466	-0.678621961	uvtabonfgj	qwagtzhmpx
F	1	0	12	1980	H	27.85215606	2.824437988	NA	2	-0.420996077	-0.488378737	-0.302791282	fqcismhonr	qwagtzhmpx
F	1	0	11	2000	H	42.7761807	3.458695434	NA	2	1.122422813	1.031323612	1.153252092	srcdtiefbv	qwagtzhmpx
F	1	0	8	1980	B	19.74264203	2.463226834	18.51882272	2	-0.98615839	-0.861452719	-1.093985646	zqvefswxor	dlriysqjfo
M	1	0	9	1980	H	22.75427789	2.691533067	15.50718686	2	-0.798754418	-0.751869917	-0.800159245	pjtkqoawbu	dlriysqjfo
M	1	0	5	1980	H	25.47022587	2.860498053	12.79123888	3	-0.606972309	-0.624691178	-0.535181254	mvlbnrqfga	dlriysqjfo
M	1	0	4	1990	H	35.40314853	3.310657917	2.858316222	3	0.278394639	0.122218114	0.43391164	xldmpauwtc	dlriysqjfo
F	1	0	12	1980	H	19.57015743	2.607772192	NA	1	-0.996087336	-0.866814631	-1.110813885	btnovmwqah	vkxfpoabls
M	1	1	11	1980	D	23.94250513	2.768988821	NA	1	-0.717507791	-0.699742553	-0.684231374	hgzembjqyt	lenbmpdvoy
M	1	0	3	1990	B	34.28062971	3.268832155	NA	2	0.163858063	0.012572015	0.324394526	hdtkibprnm	lenbmpdvoy
F	1	1	4	1970	F	36.3449692	1.847446474	25.03216975	2	0.377340494	0.219742403	0.525799169	hldjcyexwv	rxituopqhj
M	1	0	6	1970	B	16.54757016	2.256214996	NA	1	-1.155939361	-0.946308014	-1.405708746	dcwuhpslfg	hqwxjfzyke
M	1	0	11	1970	H	28.84599589	1.578152775	NA	1	-0.338486535	-0.424110366	-0.20582857	slhfxugbin	ironmzfsab
F	1	1	10	1970	H	34.7816564	2.377846209	NA	2	0.214524538	0.060639233	0.373276555	igasmroqxh	ironmzfsab
M	1	0	11	1990	H	51.86036961	3.327205235	NA	2	2.381243679	2.672799116	2.039539364	klvxneawof	ironmzfsab
F	1	0	5	1980	H	25.42368241	2.966422585	NA	1	-0.610440823	-0.627116051	-0.539722207	omwfyavipg	fmhnpkglci
F	1	0	12	1990	D	37.02121834	3.219724199	NA	2	0.449988142	0.292959	0.591776551	riutbgpaok	pxjotavcdl
M	1	0	2	1980	H	21.22108145	2.846134299	NA	2	-0.897479176	-0.811531001	-0.949743594	jeohlpirmw	ijymbrqhaw
F	1	0	3	1980	H	35.18959617	2.784326545	NA	1	0.256320523	0.100812659	0.413076677	qfglnudtbh	qyamuijvcd
F	1	0	10	1990	H	43.81930185	3.211594073	NA	2	1.254689009	1.188665674	1.255022873	rxgniezmaj	qyamuijvcd
M	1	0	6	2000	H	53.43737166	3.539122484	NA	2	2.624391392	3.024522666	2.193397552	tochspiqla	qyamuijvcd
M	1	0	12	1990	H	38.00410678	3.091229108	NA	2	0.557965074	0.404245748	0.687670804	kmrtyazvef	wmyvskbtao
M	1	0	10	1980	B	24.84599589	2.936227832	2.069815195	2	-0.652963168	-0.656480521	-0.596083453	avdzwkhyof	tpmgzbifru
F	1	0	8	1980	H	35.70978782	2.754283946	27.68240931	1	0.310324372	0.1534089	0.463828509	xsmadzfbep	jyfizngvlp
M	1	0	6	1990	H	43.56194387	3.159632863	19.83025325	2	1.221760298	1.149140485	1.229914071	sxbywvziar	jyfizngvlp
M	1	0	12	1970	H	24.06844627	2.087960932	9.275838467	1	-0.70865405	-0.693903428	-0.671944088	ckohzlimys	hwcoykjevz
F	1	0	8	1980	C	22.74058864	2.620204676	NA	1	-0.799666347	-0.752439823	-0.801494819	xjsnqfihcr	tfozdpnbyl
M	1	0	12	1970	H	40.08213552	2.310629311	22.18206708	1	0.795564261	0.659164461	0.890411021	qpescbkrxm	khldtszbcq
M	1	0	8	1990	H	54	3.207725596	7.540041068	2	2.712902108	3.155150261	2.248289666	cfaszvtpmu	khldtszbcq
M	1	0	9	1980	B	20.83230664	2.93550114	NA	2	-0.921418836	-0.825360648	-0.987673912	uvlwdmcfne	dbijswcemu
M	1	0	12	1990	H	27.04722793	3.220708505	NA	2	-0.485701913	-0.537178957	-0.381323066	zxjgcuhoat	dbijswcemu
F	1	0	5	1970	F	14	1.498816033	NA	1	-1.269891295	-0.994235404	-1.65425917	ivzxpowcuy	srkwzmqthc
F	1	0	1	1980	A	22.091718	2.778389796	10.85831622	1	-0.842262275	-0.778674107	-0.864801053	rnbgdkvjhm	ociuvfsdje
M	1	0	3	1990	B	30.26694045	3.189171358	2.683093771	2	-0.21549406	-0.324219806	-0.067195932	taesjbzpvi	ociuvfsdje
F	1	1	5	1970	F	18.49144422	2.441543213	31.94250513	1	-1.056206362	-0.898255532	-1.21605716	xmychnjekr	kwpetmcgfq
F	1	0	12	1980	B	24.05749487	2.836549561	26.37645448	2	-0.709425785	-0.694413612	-0.673012548	ozytnfdlxe	kwpetmcgfq
M	1	0	5	2000	B	45.41820671	3.648513664	5.015742642	3	1.463613299	1.444796929	1.41101798	utxpzmwjvh	kwpetmcgfq
F	1	0	4	1990	H	41.24572211	3.146180007	NA	2	0.934130335	0.813976814	1.003934858	nrgijfazmu	daxirfmznc
F	1	0	4	2000	H	51.24709103	3.504008449	NA	2	2.288653109	2.541657145	1.979705624	iyqvlckwxh	daxirfmznc
M	1	0	2	1980	C	23.21971253	2.324385428	5.097878166	1	-0.767422299	-0.732082161	-0.75474971	ytprsxugja	wedomikvag
M	1	1	10	1970	C	28.88706366	1.586591644	30.51060917	2	-0.335014817	-0.421357096	-0.201821846	pokthlqubg	cnrfujveig
F	1	0	7	1990	C	45.58247775	3.07188177	13.81519507	3	1.48550223	1.472159029	1.427044875	sdemwuofbv	cnrfujveig
F	1	0	10	1970	H	21.90554415	1.932225466	9.327857632	1	-0.854256252	-0.785922992	-0.882964867	qekvfinpyg	ftsemklqno
M	1	0	4	1980	H	17.30047912	2.424723979	NA	1	-1.118623369	-0.928954797	-1.332252146	pdxionwjeb	eftohibnxw
M	1	1	9	1980	H	22.67214237	2.813657093	NA	2	-0.804217761	-0.755279075	-0.808172692	wutymhacvd	eftohibnxw
M	1	0	8	1990	H	27.60574949	3.072896098	NA	2	-0.441005503	-0.503622096	-0.326831624	ljitprksuf	eftohibnxw
F	1	0	5	1990	H	33.33059548	3.307956699	NA	3	0.069804137	-0.074786261	0.231705653	lgimndrwjs	eftohibnxw
F	1	0	1	1980	H	24.12320329	2.647722136	30.02600958	2	-0.70479011	-0.691345536	-0.66660179	ghtcikbdjs	outkbcrwai
F	1	0	12	1970	H	25.07597536	1.956511814	NA	1	-0.636151932	-0.644951984	-0.573645801	lixmpsgafz	cfmsewnupx
F	1	1	3	1980	C	21.32785763	2.51191707	NA	2	-0.89082672	-0.807642776	-0.939326113	vdiyasertj	wjtefugyax
F	1	0	8	1990	H	29.70841889	3.030573379	NA	3	-0.264543232	-0.364630548	-0.121687373	cartugpqew	wjtefugyax
F	1	0	4	1980	H	23.37577002	2.732792895	NA	2	-0.756774807	-0.725267057	-0.73952416	ctxkodmhuv	dyizruombk
M	1	0	12	1990	E	51.02258727	3.136475789	NA	1	2.255033753	2.494427279	1.957802201	pihwrqtjaf	bpqjevrxks
F	1	0	8	1980	H	49.72210815	2.689303826	NA	2	2.063191419	2.228923632	1.830922619	ayjmbvqnil	hqegmvrots
M	1	0	2	1970	E	30.20396988	-1.596516957	38.74058864	1	-0.221069806	-0.328851389	-0.073339575	jliyhfupao	axrmynewkb
M	1	0	5	1980	H	41.46201232	2.599871817	NA	2	0.960324338	0.843736526	1.025036935	vuchlbqjgz	uoeyjbripq
F	1	0	7	1970	B	15.6550308	1.732303455	NA	1	-1.198025318	-0.964929703	-1.492788206	iytfdxmjqb	oextjaydhm
M	1	0	9	1980	E	24.77207392	2.692645827	NA	2	-0.658333885	-0.660141121	-0.603295556	hmdtowjlqx	oextjaydhm
M	1	0	3	1980	E	21.26488706	2.725465546	1.117043121	1	-0.894754002	-0.809940553	-0.945469756	lhougwcpni	vybuftplmd
F	1	0	6	1990	H	29.53593429	3.115080742	NA	2	-0.279506145	-0.376807654	-0.138515613	uxqwceijbr	krqfebtpza
M	1	0	9	1990	H	29.78234086	3.168885762	NA	1	-0.258103883	-0.359368299	-0.114475271	vafkgcumzh	vtdoxihzqw
F	1	0	8	2000	H	43.72347707	3.630246346	NA	2	1.242405654	1.173894424	1.245673851	pobfthgvae	vtdoxihzqw
F	1	1	7	1980	H	32.66803559	2.685577345	8.692676249	1	0.005774809	-0.132837059	0.167063844	qmcozjasid	sjlvrmaigb
F	1	0	11	1990	D	39.95619439	3.330638799	NA	2	0.780804324	0.642936551	0.878123735	tzlbhuoskf	iojmncuxev
F	1	0	10	2000	D	48.86516085	3.607266955	NA	2	1.939484548	2.061388716	1.747315652	htrspiemvq	iojmncuxev
M	1	0	4	1980	H	25.28952772	2.508803188	30.4421629	1	-0.620402807	-0.634055863	-0.552810838	kxqepnjigt	hsxabnwrfj
F	1	0	3	1980	H	41.25667351	2.788545605	NA	1	0.935453321	0.815476159	1.005003317	qiwedkslvc	cskhqjzygf
F	1	0	9	1980	B	43.81382615	3.035584599	21.40999316	1	1.253986379	1.18781986	1.254488643	drqwylkfem	mzvdaxpwly
F	1	0	7	1990	H	47.58932238	3.202284463	17.63449692	2	1.759291934	1.822627124	1.622840104	buozflyjdt	mzvdaxpwly
M	1	0	1	1980	H	30.14647502	2.952082877	12.5174538	1	-0.226150563	-0.333063393	-0.078948988	nljtzpebrw	cxlnzufvhg
F	1	0	7	1980	H	19.55646817	2.744476512	NA	1	-0.996871616	-0.867236156	-1.11214946	bvhwecguxy	xiebnscygf
F	1	0	1	1990	H	30.0807666	3.261198131	NA	2	-0.231945289	-0.337857478	-0.085359746	exhmipfvcj	xiebnscygf
M	1	0	2	2000	H	43.14031485	3.667153006	NA	2	1.16823245	1.085388553	1.188778375	zydnqwglto	xiebnscygf
F	1	0	9	2000	H	47.70978782	3.777572055	NA	3	1.776102029	1.844633016	1.63459316	trjmfdoizu	xiebnscygf
F	1	0	1	1970	D	28.15058179	2.09808931	NA	1	-0.396524362	-0.469552761	-0.273675757	zybxqcoags	egidmjtyzs
M	1	1	3	1980	C	35.25530459	2.724927284	NA	2	0.263098334	0.107371376	0.419487434	ialryhsdkc	egidmjtyzs
M	1	0	5	1980	C	41.42642026	3.064624752	NA	3	0.956004515	0.838817947	1.021564442	unbtvcmfzj	egidmjtyzs
F	1	0	11	1990	C	45.9247091	3.255196533	NA	3	1.531357987	1.529799939	1.460434239	mzbujwekfi	egidmjtyzs
F	1	0	4	1990	F	52.38603696	3.477727372	NA	3	2.461483689	2.787703205	2.090825426	hiuqrgwxvs	egidmjtyzs
F	1	0	7	1980	H	31.62217659	3.162185957	4.848733744	2	-0.092679986	-0.219793103	0.065025949	mnpcfqbzie	yelsnitprf
F	1	0	6	1980	H	38.46406571	3.155440961	25.78234086	2	0.609466428	0.458344136	0.732546109	hpfrwmcqgo	seohlqgjac
M	1	0	1	1980	B	26.09445585	2.838794231	7.726214921	1	-0.559840313	-0.591304813	-0.474279055	iahycbefok	omlwpctzkr
F	1	0	6	1980	C	32.56125941	3.159632863	1.259411362	2	-0.004423683	-0.141975219	0.156646363	zifqhnmcxp	omlwpctzkr
F	1	0	6	1980	A	32.56125941	3.159632863	1.259411362	2	-0.004423683	-0.141975219	0.156646363	aszqbwucid	omlwpctzkr
M	1	0	2	1970	F	18.18480493	1.645864223	25.11430527	1	-1.07267401	-0.906552251	-1.24597403	utmwozlibs	ymceoftwxz
M	1	0	1	1980	F	24.08761123	2.405890109	19.21149897	2	-0.70730267	-0.693009488	-0.670074284	vogbsuewat	ymceoftwxz
F	1	0	5	1980	F	28.47638604	2.739359606	14.82272416	2	-0.369509739	-0.448538857	-0.241889083	erfynokgiv	ymceoftwxz
F	1	0	9	1990	C	32.82409309	2.986932547	10.47501711	3	0.020740356	-0.119373426	0.182289394	lmhxdkvfwi	ymceoftwxz
M	1	0	3	1980	H	21.29500342	2.659862183	NA	2	-0.892877185	-0.808843312	-0.942531492	ilqovmjywr	koefltqygx
F	1	0	4	2000	H	44.35318275	3.620399798	NA	2	1.323617114	1.272151829	1.30711028	ibarvphqcz	koefltqygx
F	1	0	11	1970	B	14	2.19653988	NA	1	-1.269891295	-0.994235404	-1.65425917	nzhayftxcv	vficxekqup
F	1	0	6	1990	C	36.37782341	2.96416461	NA	2	0.380838983	0.223237271	0.529004548	brvgudhxnt	snhrqagtxi
F	1	0	10	2000	H	50.72689938	3.518316014	NA	2	2.210979825	2.432853216	1.928953791	duelwbvpjy	snhrqagtxi
M	1	1	10	2000	H	54	3.629810774	NA	3	2.712902108	3.155150261	2.248289666	lwkzvjbeoq	snhrqagtxi
F	1	0	3	1970	H	14.27789185	2.113753687	NA	1	-1.258384835	-0.989765662	-1.627147006	khpxwvrons	amsjeibxgt
F	1	0	10	1980	H	24.8733744	2.937824696	NA	2	-0.650969953	-0.655119203	-0.593412304	mnpyhaldoe	amsjeibxgt
F	1	0	7	1990	H	29.61806982	3.162070048	NA	2	-0.272391814	-0.371026718	-0.130502165	xqestjikdl	amsjeibxgt
F	1	1	11	1970	H	15.95345654	1.784201893	3.342915811	1	-1.184213245	-0.958932411	-1.463672681	iruhvqewnm	hlsozedbjg
M	1	0	5	1980	H	18.45037645	2.437962829	NA	1	-1.05842782	-0.899382824	-1.220063883	pzqludntkw	dznylwuatk
F	1	0	2	1980	H	23.21149897	2.785678582	NA	2	-0.767980718	-0.732438325	-0.755551055	giywfrtlko	dznylwuatk
M	1	0	2	2000	G	42.23956194	3.562149947	NA	3	1.055621642	0.953310261	1.10089757	kgymutslri	dznylwuatk
F	1	0	9	1980	H	29.82888433	2.470660085	NA	1	-0.254041268	-0.3560416	-0.109934317	uaehigwkjm	mtaifsbpjr
F	1	0	7	1980	B	18.6201232	2.535401085	NA	2	-1.049213808	-0.894690803	-1.203502759	nphjkltsdw	nbgxwpukam
F	1	0	11	1980	H	21.97125257	2.7708761	NA	2	-0.850034674	-0.783378566	-0.876554109	pzjwqnmvtr	nbgxwpukam
M	1	0	2	2000	B	35.23066393	3.375265124	NA	3	0.260555174	0.104908989	0.4170834	yxhrwqfvtl	nbgxwpukam
F	1	0	3	1980	H	21.28131417	2.586358098	NA	1	-0.893730613	-0.809342443	-0.943867066	lqoyecskjb	wdnvzpauoq
M	1	0	1	1990	H	28.11772758	3.001601396	NA	2	-0.399231272	-0.471645029	-0.276881136	kratfjpqyo	wdnvzpauoq
F	1	0	8	2000	H	45.7412731	3.630754273	NA	3	1.506736649	1.498797193	1.44253754	iybvxkatno	wdnvzpauoq
M	1	0	3	1990	H	30.30253251	3.19063689	13.10882957	1	-0.212337415	-0.321593415	-0.063723438	hjlqsgwxua	bvwedkpjmh
M	1	0	8	1980	A	19.72347707	2.619207767	NA	1	-0.987265909	-0.86205314	-1.09585545	gwleuqptsm	pwhsunrdtm
M	1	0	6	2000	B	35.50171116	3.384494667	NA	2	0.288627738	0.132185084	0.443527776	frktyaxsvi	pwhsunrdtm
F	1	0	2	2000	B	40.20807666	3.532501793	NA	2	0.810370648	0.675494672	0.902698307	gaqsvxuemo	pwhsunrdtm
M	1	0	1	1970	B	31.15126626	2.09808931	32.24914442	1	-0.13596455	-0.25711785	0.019082184	lkscqjoxvg	npslhwbqkv
M	1	0	12	1980	B	38.02327173	2.709554886	25.37713895	2	0.560098594	0.406473908	0.689540608	cuzyahbxdw	npslhwbqkv
M	1	0	1	2000	B	54	3.500626584	7.263518138	2	2.712902108	3.155150261	2.248289666	iugcbjzmrh	npslhwbqkv
M	1	0	1	1980	B	19.09377139	2.572241193	NA	2	-1.023057519	-0.88113953	-1.157291879	uxosbrckqf	koshmvzqfp
M	1	0	7	1980	C	22.6201232	2.810696564	NA	2	-0.807667659	-0.757425473	-0.813247875	qscdyfuowm	koshmvzqfp
F	1	0	9	1990	B	26.79534565	3.034795021	NA	3	-0.505560223	-0.551866563	-0.405897638	elvrjmpzbh	koshmvzqfp
M	1	0	12	2000	B	36.0164271	3.401790407	NA	3	0.342529467	0.185139982	0.493745379	afyicknjeh	koshmvzqfp
F	1	0	3	1980	B	39.2991102	2.660245178	1.998631075	1	0.704549341	0.559915877	0.814016157	phzeoxwcjq	gxbcmpfrli
M	1	0	10	1970	B	29.85626283	1.580410112	NA	1	-0.251648532	-0.354079863	-0.107263168	fibzsxgewu	jonuiwylrg
M	1	0	9	1980	B	34.82272416	2.284768173	NA	2	0.218710126	0.064641194	0.377283279	tmawqlybno	jonuiwylrg
F	1	0	2	1990	B	44.1724846	2.953511857	NA	2	1.300194153	1.243668461	1.289480696	dyrgiulhnc	jonuiwylrg
M	1	0	7	1970	B	22.58453114	2.026020549	13.14989733	1	-0.81002355	-0.758888385	-0.816720369	nmskqbuzig	ibdmkcpsqn
F	1	0	11	1990	G	34.99520876	2.995458451	0.739219713	2	0.236343531	0.081552759	0.394111518	shcexridlt	ibdmkcpsqn
M	1	0	4	1980	H	42.35728953	2.854051997	NA	1	1.070204791	0.970256976	1.112383511	oudsiaxnzp	qjgyoephsm
M	1	0	1	1980	H	34.091718	2.838634064	21.54414784	2	0.144945158	-0.005191118	0.305963598	gumpvjlokq	vpeusawftx
F	1	0	11	1980	A	24.98836413	2.56405389	13.01026694	1	-0.642574476	-0.649368866	-0.582193478	acvoqktgjs	frqtxingca
M	1	0	5	1990	H	33.48391513	3.067304521	4.514715948	2	0.084804006	-0.061019278	0.246664088	ynpdvbgxlu	frqtxingca
M	1	0	10	1980	H	25.86721424	2.82541233	NA	1	-0.577130108	-0.603645958	-0.496449592	xlmhfauvbo	xepcdiorkb
M	1	1	5	1980	H	25.42915811	2.597428321	13.9192334	1	-0.610033092	-0.626831232	-0.539187978	biflkyzhcj	sucfovbpyh
M	1	1	5	1980	D	29.42094456	2.857673193	9.927446954	2	-0.289433017	-0.38484712	-0.149734439	uxdhqmvnzy	sucfovbpyh
M	1	0	5	1980	H	31.47980835	2.802094361	3.022587269	1	-0.105834507	-0.231195562	0.051135974	aluedfxnjg	lchubvnyet
M	1	0	12	1980	F	37.03764545	2.641693921	19.61396304	1	0.451769523	0.294771232	0.593379241	bljqpfcuoi	cdtafiybjp
M	1	0	11	1980	H	37.97399042	2.888925736	16.98562628	1	0.554614573	0.40074889	0.68473254	khyvzbjewn	adpgvlxmyw
M	1	0	3	1980	H	16.28473648	2.330793995	NA	1	-1.168575119	-0.952006922	-1.431351777	aqglvkoiwm	eczjhywgat
M	1	0	10	1980	H	15.89322382	2.291988421	NA	1	-1.18702201	-0.96016115	-1.469549209	mlyrshqtnx	bmoskftcga
F	1	1	12	1980	H	24.0054757	2.890751943	NA	2	-0.713086727	-0.696830649	-0.678087731	iasyhowcbz	bmoskftcga
M	1	1	8	1990	D	26.73785079	3.03202658	NA	3	-0.510067053	-0.555180728	-0.411507051	mreksucyho	bmoskftcga
F	1	0	6	2000	H	34.56810404	3.352338769	NA	3	0.192839099	0.039980947	0.352441592	cewbdqfalh	bmoskftcga
M	1	0	7	2000	C	41.62902122	3.573198929	NA	3	0.980643821	0.866929002	1.041330945	zcgwdkhbvx	bmoskftcga
M	1	1	10	1980	H	24.89253936	2.185212651	18.954141	1	-0.649573396	-0.654164495	-0.5915425	rvkiohdmap	bjskrixnzq
F	1	0	3	1990	H	35.24982888	2.957502172	8.596851472	2	0.262533034	0.106823882	0.418953205	mqzehkwstp	bjskrixnzq
M	1	0	6	1980	H	44.5338809	2.676576722	22.49691992	2	1.347135697	1.300868232	1.324739864	ourlmyigez	jhprbgauyq
F	1	0	7	1990	H	27.55920602	2.921002827	NA	1	-0.444765096	-0.506471041	-0.331372578	qzmringhks	lhrjiuyqpv
F	1	0	8	2000	H	41.60711841	3.484551612	NA	3	0.977974317	0.863876737	1.039194026	xosvcjampe	lhrjiuyqpv
M	1	0	11	2000	H	44.8569473	3.579556425	NA	3	1.38942238	1.352793435	1.356259424	ywglvhfrqc	lhrjiuyqpv
M	1	0	2	2000	H	49.15811088	3.692841479	NA	3	1.981532187	2.118006366	1.775896948	zwaikdectg	lhrjiuyqpv
M	1	0	5	1980	H	20.45722108	2.438679932	NA	1	-0.94409602	-0.83822301	-1.024268654	kmwypzqtsa	idgbptcojf
M	1	0	4	1990	H	27.41136208	2.913005154	NA	2	-0.456665252	-0.515456983	-0.345796783	pqavnkbdgj	idgbptcojf
M	1	0	9	2000	H	50.77344285	3.577263196	4.221765914	2	2.21789726	2.442497996	1.933494744	ycjogvlsdr	ugtofzqaln
F	1	0	10	1980	B	28.90896646	2.187058237	5.943874059	1	-0.333161214	-0.41988548	-0.199684927	towepmvzjy	gsehvzrpcy
M	1	0	9	1980	H	19.80835044	2.625372646	NA	1	-0.982353016	-0.85938527	-1.087574888	nhwefiompt	kghaqmdvie
M	1	0	7	2000	H	41.59616701	3.57227642	NA	2	0.976640092	0.862351809	1.038125566	zawomkqvht	kghaqmdvie
F	1	0	12	1990	H	25.03764545	2.946490262	NA	1	-0.638964561	-0.646888175	-0.57738541	ybateuoxln	mlkafnvsju
F	1	0	3	2000	H	39.24982888	3.504090791	NA	2	0.698881189	0.553799959	0.809208088	jbtkqoyzpm	mlkafnvsju
M	1	0	2	2000	H	48.17522245	3.471196667	NA	1	1.841449426	1.930705068	1.680002695	koidpvsgtc	zxybodgqpn
F	1	0	1	1980	H	42.01779603	2.640327667	20.54209446	1	1.028261301	0.921643031	1.079261262	mvcqtsahdj	lipscvfuby
M	1	0	4	1980	E	22.38193018	2.516348719	23.09924709	1	-0.823363343	-0.767128257	-0.836486873	ryocuhdivl	zitedwqvmr
M	1	0	12	1980	B	23.00616016	2.833656134	NA	1	-0.781876975	-0.741260758	-0.775584673	vlupnygkqj	fqzsdvilyg
M	1	0	12	2000	G	39.06365503	3.498476046	NA	2	0.677532358	0.53083365	0.791044274	uhqwaofjki	fqzsdvilyg
F	1	1	12	2000	G	43.01437372	3.611343299	NA	2	1.15234459	1.066585674	1.176491089	jgtfrxwyvs	fqzsdvilyg
M	1	0	2	1970	H	27.17864476	1.644807699	NA	1	-0.475267298	-0.529406406	-0.36850155	dhzrocyalx	prsjiulewd
F	1	0	11	1980	H	34.92402464	2.55919387	NA	2	0.229055694	0.074553127	0.38716653	foplvgierj	prsjiulewd
M	1	0	11	1980	H	36.92265572	2.702972306	NA	2	0.439316448	0.282119343	0.582160415	lgwcvtzdmb	prsjiulewd
F	1	0	5	1990	F	48.46817248	3.275994691	NA	3	1.882905159	1.985739925	1.70858399	cmktpszabr	prsjiulewd
M	1	0	12	1980	B	24.29295003	2.790732501	NA	1	-0.692756093	-0.68334199	-0.650040665	okthgjbvsw	emozuchpsw
M	1	1	11	1990	H	42.9431896	2.941444479	NA	1	1.143385042	1.056006542	1.169546102	cmgndvqyjb	irlbqxfhow
M	1	0	9	1990	G	46.7761807	3.125715284	NA	2	1.646935393	1.676979937	1.543506976	eyadomtfwc	irlbqxfhow
F	1	0	4	1990	D	51.36755647	3.309358241	NA	2	2.306753614	2.567171229	1.99145868	gftynvupoa	irlbqxfhow
M	1	0	3	1980	B	15.30732375	2.33292109	7.638603696	1	-1.213789315	-0.971634696	-1.5267118	kvgbcdihtl	oxavhfcybn
F	1	0	3	1980	A	21.27310062	2.789555536	1.672826831	2	-0.894242406	-0.809641613	-0.944668411	wubindrvsf	oxavhfcybn
M	1	0	2	1970	E	32.20260096	1.435703609	NA	1	-0.038435722	-0.172233871	0.12165431	pdlerbuxvz	tyhdjgpswa
F	1	0	1	1980	A	39.11841205	2.408602477	NA	2	0.683800889	0.537565784	0.796386572	bqidgeamtx	tyhdjgpswa
M	1	0	2	1990	E	46.19028063	2.90088742	NA	2	1.567178409	1.575125369	1.486344385	neymhtvosw	tyhdjgpswa
F	1	0	11	1990	H	51.93155373	3.175197828	NA	2	2.392062142	2.688223539	2.046484351	tumacgibzl	sncvrguhwm
M	1	0	11	1980	H	24.99383984	2.707730734	NA	1	-0.642173726	-0.649093716	-0.581659248	dkthrzaouf	iposvfrgnq
F	1	0	5	1990	H	31.4715948	3.066794643	NA	2	-0.10659161	-0.231850259	0.050334629	qvcjyfiohu	iposvfrgnq
F	1	0	9	1970	H	14	-0.190155033	NA	1	-1.269891295	-0.994235404	-1.65425917	nmwqyfkxtz	uveonlbhxf
F	1	0	10	1970	H	32.85968515	2.061833629	NA	1	0.024163539	-0.11628478	0.185761888	nfjkeqsarx	twdxeuijcn
M	1	0	9	1980	C	34.82546201	2.285046841	NA	1	0.218989341	0.064908328	0.377550394	wcgbyxtemn	zyvjmorigb
M	1	0	8	1980	B	22.74332649	2.756373083	NA	1	-0.799484005	-0.752325897	-0.801227704	wczimlfrny	rafxvunydt
M	1	1	4	1990	C	28.33675565	3.060399123	NA	2	-0.381125499	-0.457604049	-0.255511943	xkjewlihva	rafxvunydt
F	1	0	12	1980	H	24.06844627	2.644031736	NA	1	-0.70865405	-0.693903428	-0.671944088	eoqjuwxzpy	fcumwseyzr
F	1	0	5	1970	H	32.42710472	2.005228262	15.66872005	1	-0.017189845	-0.153371845	0.143557732	fvbcgjmqou	zxnlgsbuwo
M	1	0	12	1980	G	19.95345654	2.561309825	NA	1	-0.973904691	-0.854770837	-1.073417798	norebpzkwc	ewthnizgcd
M	1	0	10	1980	H	25.79329227	2.933463591	NA	2	-0.582721901	-0.607614124	-0.503661695	jdkwuprtla	ewthnizgcd
M	1	0	11	2000	H	37.88637919	3.430293123	NA	3	0.544882764	0.390607711	0.676184863	rxsihdcogn	ewthnizgcd
F	1	0	1	2000	H	46.00136893	3.663579196	NA	3	1.541676697	1.542829926	1.467913456	ulbjwqmfox	ewthnizgcd
M	1	0	10	1980	H	42.88021903	2.700032749	23.137577	2	1.135471658	1.046677269	1.163402459	pkgtlcjuqi	qtecoxyvwb
F	1	0	10	1970	H	22.83915127	1.764233735	NA	2	-0.793088209	-0.74832117	-0.791878683	fwotyuagnd	ywjkvnrbqg
M	1	0	9	2000	H	40.83230664	3.521395932	NA	2	0.884444509	0.757956848	0.963600506	mgclropent	mracdnyzte
F	1	0	12	1990	B	29.0349076	3.046183324	NA	1	-0.322475735	-0.411380331	-0.187397641	tnblypafkz	jsxkaewbni
F	1	0	9	2000	B	43.82477755	3.578639764	NA	2	1.255391727	1.1895117	1.255557103	kmdlcwjxtb	jsxkaewbni
M	1	0	9	1980	H	20.79123888	2.759325243	NA	1	-0.923921825	-0.826791774	-0.991680635	ovjzsmgwur	bomsnizgct
F	1	0	10	1990	H	23.86036961	2.936953995	NA	2	-0.723256945	-0.703517737	-0.692244821	zuxmpdlhrs	bomsnizgct
M	1	0	3	1980	B	16.27926078	2.507911724	NA	1	-1.168836212	-0.952123714	-1.431886007	qrxwugfskt	kpfrwviahs
F	1	0	11	1990	H	21.97125257	2.888773402	NA	2	-0.850034674	-0.783378566	-0.876554109	kijncbhyrq	kpfrwviahs
M	1	0	5	2000	H	36.42162902	3.478825762	NA	3	0.385508551	0.227906924	0.533278386	wxpjndevks	kpfrwviahs
F	1	0	1	2000	H	40.13141684	3.587162759	NA	3	0.801352533	0.665542343	0.895219089	cndeswoblu	kpfrwviahs
F	1	0	9	1970	H	16.83230664	-0.183554349	27.96714579	1	-1.142022326	-0.939926529	-1.377928795	feyujqbncr	chfdabperj
M	1	0	10	1980	H	30.85010267	2.698006779	13.94934976	2	-0.163306068	-0.280404502	-0.010300456	vbzsldaokc	chfdabperj
F	1	0	10	1990	H	35.89596167	2.99051678	8.90349076	2	0.329844626	0.172609467	0.481992323	dzhrxqavki	chfdabperj
M	1	0	4	1980	H	18.37371663	2.732614817	NA	1	-1.062561328	-0.901473714	-1.227543101	eadoxbysmr	vjrfenbshu
M	1	0	3	2000	E	38.28610541	3.474594564	8.900752909	1	0.589466825	0.437258766	0.71518364	rnfbydtsik	wfldmikszn
F	1	0	11	1970	H	18.94045175	-0.062851603	18.45585216	1	-1.031596208	-0.885600691	-1.172250314	hunjgrxmel	hegpsxfoti
F	1	0	9	1980	H	30.81998631	2.550898597	6.576317591	2	-0.166025611	-0.282708331	-0.01323872	malyfkwidc	hegpsxfoti
M	1	0	5	1980	D	17.44010951	2.520760815	NA	1	-1.111520464	-0.925565144	-1.318629285	dakemwxoth	ouinsgtarx
M	1	0	7	1990	H	25.58521561	3.024473373	NA	2	-0.598375843	-0.618662217	-0.523962428	swluvtihck	ouinsgtarx
M	1	0	11	1970	H	20	1.791531289	NA	1	-0.971181789	-0.853276439	-1.068876844	pzbsnhxfeo	gjvqucleni
M	1	0	1	2000	H	45.13073238	3.438151536	NA	2	1.425497826	1.397387374	1.382970915	ghercnstli	gjvqucleni
F	1	0	6	2000	H	50.51334702	3.597640374	NA	2	2.179322338	2.388827136	1.908118828	tlxmdaovqz	gjvqucleni
M	1	0	1	1980	H	32.14510609	2.496926298	NA	1	-0.043852999	-0.17702231	0.116044897	osqmkhpdvc	bnmjsywxea
M	1	0	2	2000	H	43.17864476	3.588450102	NA	2	1.173077105	1.091133008	1.192517984	vrlxbezyhg	inslxmbqgy
M	1	0	9	1990	B	28.80219028	3.169691332	NA	1	-0.342184257	-0.42703856	-0.210102408	lzyomxibnd	gaihrctwkq
M	1	0	9	2000	B	37.81793292	3.49091253	NA	2	0.537295429	0.38271748	0.66950699	eaqfrszvgp	gaihrctwkq
M	1	1	5	1990	H	22.35728953	2.963033708	NA	1	-0.824977551	-0.768120294	-0.838890907	cvfrlpwsmt	omqubxcedk
M	1	0	9	2000	H	37.70294319	3.546804778	NA	2	0.524579592	0.369526044	0.658288164	cmtvsehlnp	omqubxcedk
M	1	0	6	1990	D	26.55715264	2.865344463	NA	1	-0.524168351	-0.565504228	-0.429136635	vhgwzjqrfd	stldconhzp
M	1	0	4	1980	H	29.3963039	2.594978841	NA	1	-0.291555166	-0.38656171	-0.152138473	jcimaqlpku	fpzoshgbux
M	1	0	12	1980	H	27.08281999	2.206233988	23.4715948	1	-0.482880866	-0.535081328	-0.377850572	xfwcgvzola	mqpuxdjtfw
F	1	0	1	1980	B	31.15674196	2.576830271	19.39767283	2	-0.135464973	-0.256690262	0.019616414	pczgriwdtu	mqpuxdjtfw
M	1	0	8	1990	C	29.70568104	3.122585014	NA	2	-0.264781419	-0.364824944	-0.121954488	eroxfwdtzu	zjyxrgwbpc
M	1	1	11	1990	H	22.954141	2.94202243	NA	1	-0.785377758	-0.74347094	-0.780659856	whjvaztodf	kldytunqjw
M	1	1	6	1990	D	25.55509925	2.920707755	27.42778919	2	-0.600631041	-0.620246482	-0.526900692	ktehaopgbc	nfdbskyveq
F	1	0	4	1990	H	27.33470226	3.012295237	25.64818617	2	-0.462810502	-0.520078372	-0.353276	qvcxfgljha	nfdbskyveq
M	1	0	11	1990	A	28.99931554	3.090980228	23.9835729	3	-0.325500253	-0.413791458	-0.190870135	mqatxlikhz	nfdbskyveq
M	1	0	7	1990	H	30.64202601	3.16299694	22.34086242	3	-0.182041416	-0.296230193	-0.030601189	csklunohwt	nfdbskyveq
M	1	0	5	2000	H	34.4257358	3.311456878	18.55715264	3	0.178456337	0.026349782	0.338551617	znjkvroghl	nfdbskyveq
F	1	0	7	2000	H	37.66461328	3.423087007	15.31827515	3	0.520349584	0.365146738	0.654548555	jbsvnpqcro	nfdbskyveq
M	1	0	6	2000	H	41.50855578	3.541187452	11.47433265	3	0.965978935	0.850181267	1.029577889	wusmzflnye	nfdbskyveq
M	1	0	6	2000	H	45.50581793	3.650791569	7.4770705	3	1.475277561	1.459365461	1.419565658	xiklwpoesr	nfdbskyveq
M	1	0	3	1980	B	14.275154	2.329728749	27.24161533	1	-1.258499302	-0.989810558	-1.627414121	cpgiuedmbq	xrkzmjhwca
M	1	0	7	1990	B	24.66529774	3.028455856	16.85147159	2	-0.666063336	-0.665390215	-0.613713038	xnbzitqfma	xrkzmjhwca
M	1	0	6	1990	E	23.53456537	2.919526594	NA	1	-0.745867308	-0.718238355	-0.724031495	lkamwtfsqn	gzoewibxfv
M	1	0	12	1980	H	20.07665982	2.77736852	NA	1	-0.966683181	-0.850799872	-1.061397627	xdojcztrap	icartejnwl
F	1	0	10	1980	H	31.91238877	2.702054623	1.733059548	1	-0.065681179	-0.196229733	0.093340129	szlvonrxbe	acjymitzup
F	1	0	12	1980	F	23.06091718	2.569519533	NA	1	-0.77818338	-0.738923429	-0.770242375	dlapkqtgms	sulybjreoi
F	1	0	3	1980	D	18.30253251	2.424966257	NA	1	-1.066384175	-0.903399696	-1.234488088	lotmqkbgze	umzpobvhgd
M	1	0	11	1990	C	25.9301848	2.94072157	NA	2	-0.572354106	-0.600247732	-0.490305949	tnyalkgmir	umzpobvhgd
M	1	0	4	1980	C	33.3908282	2.12689448	31.15126626	1	0.075688732	-0.069392871	0.237582181	fbplrjweuq	rmydtlzbwg
F	1	0	3	1990	H	48.26557153	3.146886388	16.27652293	2	1.854208036	1.947607298	1.688817487	fhkirbsxqc	rmydtlzbwg
F	1	0	1	1970	C	29.00752909	1.610942598	NA	1	-0.324802616	-0.413235569	-0.19006879	joytkerbxn	qsgyfbdokh
F	1	0	1	1980	G	35.03080082	2.400691435	NA	2	0.239993015	0.085063272	0.397584012	tsixbmldoc	qsgyfbdokh
F	1	1	5	1980	C	40.37782341	2.795928189	NA	2	0.830400577	0.697667385	0.919259431	lvnjirqakz	qsgyfbdokh
M	1	0	4	1990	H	45.28405202	3.057958061	NA	3	1.44579596	1.422597541	1.39792935	akutlmdyhz	qsgyfbdokh
M	1	0	4	2000	H	54	3.475865804	NA	3	2.712902108	3.155150261	2.248289666	mkzfjucode	qsgyfbdokh
M	1	0	6	1980	H	20.5065024	2.526248701	NA	1	-0.941140047	-0.836559674	-1.019460586	lvrqsnaxkz	jcubndfzxv
F	1	0	1	1990	H	25.14989733	2.841992187	NA	2	-0.630715425	-0.641201154	-0.566433698	tbiskzrjcl	jcubndfzxv
M	1	0	5	1990	H	30.43394935	3.110575407	NA	2	-0.200649971	-0.311842406	-0.050901922	gcmwxjsbez	jcubndfzxv
M	1	0	8	2000	H	44.72553046	3.603472166	NA	3	1.372184139	1.331580729	1.343437908	zksityblre	jcubndfzxv
M	1	0	2	1980	H	21.10882957	2.407617013	NA	1	-0.904436782	-0.815576648	-0.960695306	abwjdsofnx	tehdzrsjbk
F	1	0	12	1980	H	26.99520876	2.832850916	NA	2	-0.48981831	-0.540234807	-0.386398249	ghjcwldqtv	tehdzrsjbk
M	1	0	2	1990	H	34.1026694	3.182265801	NA	2	0.146038705	-0.004166727	0.307032057	cnqskomaxf	tehdzrsjbk
F	1	0	3	2000	H	44.1670089	3.53122046	NA	3	1.299485859	1.242808957	1.288946467	gjawypqvth	tehdzrsjbk
M	1	0	11	1980	B	23.00068446	2.079441542	NA	1	-0.782245852	-0.74149388	-0.776118903	dzmtwajifn	yvjsugilxe
F	1	0	4	1980	H	30.40657084	2.734749669	NA	2	-0.203089026	-0.313880829	-0.053573071	izsecnrmah	yvjsugilxe
M	1	0	6	1990	H	34.57631759	2.974285585	NA	2	0.193670685	0.040770796	0.353242937	hegsnkbqtc	yvjsugilxe
F	1	0	6	2000	B	34.51608487	3.418253917	NA	2	0.187576977	0.034987282	0.347366409	hrjungasyb	ygweqvzrfo
M	1	0	3	1980	H	22.2477755	2.327060657	17.42915811	1	-0.832130297	-0.772502952	-0.849575503	sumgcwlvqn	madesthnvi
M	1	0	1	1990	E	37.10882957	3.22321956	2.568104038	2	0.459497975	0.30264283	0.600324229	uwcsnedpzv	madesthnvi
F	1	0	1	1990	E	40.09034908	3.000239554	17.29774127	1	0.796528479	0.660226353	0.891212366	lvaqmfijds	paxygkqivh
F	1	0	5	2000	B	54	3.568191793	NA	2	2.712902108	3.155150261	2.248289666	jgbakufclw	svmowqujrb
F	1	0	6	1980	G	33.54414784	2.605954561	NA	2	0.090715646	-0.055576201	0.252540616	tqvjgcxedh	revyabzmgf
M	1	0	1	1980	H	23.08829569	2.645198598	NA	1	-0.77633329	-0.737750594	-0.767571226	qtadygjvzo	ebcovayhgj
M	1	0	1	1990	H	32.15058179	3.141931211	NA	2	-0.043337485	-0.176567005	0.116579126	ncauxlyowk	ebcovayhgj
M	1	0	1	2000	H	40.11772758	3.437711686	NA	2	0.799743966	0.663769137	0.893883515	rhiwcfzady	ebcovayhgj
F	1	0	1	1980	H	21.16084873	2.650432689	NA	1	-0.901217113	-0.813707171	-0.955620122	rwilqkdase	pziydomwvn
M	1	1	10	1990	C	29.86447639	3.037949598	NA	2	-0.250930283	-0.353490639	-0.106461823	wqolbiyrfh	tanjcxomul
M	1	0	9	1980	B	24.76112252	2.757589734	14.89117043	1	-0.659128186	-0.660681578	-0.604364016	crvugsjdbl	kylbfzipnm
M	1	0	1	1980	B	14.11362081	2.31388311	7.79192334	1	-1.265214013	-0.992429093	-1.643173901	scnzvkdlbu	lsieboqdpf
F	1	0	5	1990	G	20.46269678	2.80109702	1.442847365	2	-0.94376793	-0.83803859	-1.023734424	zwfpelokqi	lsieboqdpf
M	1	0	11	1970	H	26.98425736	1.093350925	7.857631759	2	-0.49068391	-0.540876645	-0.387466709	wrypacoqki	fvjzoegdlr
M	1	0	6	1980	H	19.51540041	2.741833106	NA	1	-0.999221163	-0.868497194	-1.116156183	pbdyiqrtno	amdewhlsbt
F	1	0	8	1990	D	23.68514716	2.9798644	NA	2	-0.735455775	-0.711485006	-0.709340175	rcgmekaitx	amdewhlsbt
F	1	0	2	2000	D	32.1889117	3.338928699	NA	2	-0.039726428	-0.173375528	0.120318735	rvjesphqak	amdewhlsbt
M	1	0	1	2000	D	35.17043121	3.439469928	NA	3	0.254346044	0.098904308	0.411206872	bcuvojrgtm	amdewhlsbt
F	1	0	1	2000	D	38.12183436	3.529937483	NA	3	0.571087973	0.417968542	0.699156745	buhxltrfwm	amdewhlsbt
M	1	1	2	2000	C	42.19849418	3.642796096	NA	3	1.050544047	0.947420793	1.096890846	hmkgriqlnj	amdewhlsbt
M	1	0	8	1980	H	33.73305955	2.46229378	8.657084189	1	0.109325617	-0.038377544	0.270971544	bxelvmscwu	lotrqganes
M	1	0	10	1990	H	32.79671458	2.821183307	NA	1	0.018109663	-0.121744753	0.179618245	bdsejrywfo	leqsxjzrpc
F	1	1	6	1980	H	21.57700205	2.608377336	NA	1	-0.875174479	-0.79841775	-0.915018656	ptzuervxhs	gmwapufxkq
F	1	0	9	1990	H	24.83230664	2.823300054	NA	2	-0.653958953	-0.657160056	-0.597419028	ujmwyacofp	gmwapufxkq
F	1	0	11	1990	H	32.99110198	3.218519841	NA	3	0.036835122	-0.104822471	0.198583404	ngrwqczpdx	gmwapufxkq
M	1	0	12	2000	H	44.08487337	3.585873757	NA	3	1.288871987	1.229941944	1.280933019	uckgbpelhx	gmwapufxkq
M	1	0	10	1990	H	27.81382615	2.822160824	NA	1	-0.424120333	-0.490767738	-0.306530891	qyhfbokxja	lbsfnvrmcg
F	1	0	4	2000	H	40.29295003	3.377323508	NA	2	0.820375064	0.686557676	0.910978869	hcoxwlyuib	lbsfnvrmcg
M	1	0	7	1990	H	26.55715264	2.973306085	NA	1	-0.524168351	-0.565504228	-0.429136635	jihmkxegpv	yqprgntkla
M	1	0	8	1970	H	36.7118412	-0.33990042	22.65845311	1	0.416586382	0.259128074	0.561592567	urpvhlqfya	aneqlihkpd
F	1	0	9	1970	H	42.7652293	1.911796155	16.60506502	2	1.121051095	1.029711775	1.152183633	czosydfgbl	aneqlihkpd
F	1	0	7	1980	H	30.51882272	2.142117446	NA	1	-0.193074951	-0.305499953	-0.04262136	sgkfjaqvbu	tbqanlcvjm
F	1	0	6	1980	H	33.48117728	2.440589697	NA	2	0.084535547	-0.061266226	0.246396973	xlvcmpyqad	tbqanlcvjm
M	1	0	5	1990	H	45.39904175	3.152636566	NA	2	1.461064738	1.441617544	1.409148176	zlpfrotsji	tbqanlcvjm
F	1	0	5	1990	H	48.3449692	3.271225372	NA	3	1.865439882	1.962513105	1.696563819	tvkcdogxum	tbqanlcvjm
M	1	0	8	2000	H	53.66187543	3.455070053	NA	3	2.659598384	3.076318605	2.215300975	nuyerjilpx	tbqanlcvjm
F	1	0	8	2000	H	54	3.653631673	NA	3	2.712902108	3.155150261	2.248289666	facyloremb	tbqanlcvjm
F	1	0	5	1980	H	15.37029432	2.124607271	NA	1	-1.210960672	-0.970442685	-1.520568157	wnvryzpbcx	ntzifqapue
F	1	0	11	1980	H	19.89596167	2.556861136	NA	2	-0.977259516	-0.856607256	-1.079027211	yvekhsdfbn	ntzifqapue
F	1	0	10	1990	C	25.74948665	2.931129867	NA	2	-0.586028004	-0.609954923	-0.507935533	xqgpocanhs	ntzifqapue
M	1	0	4	1990	H	30.30800821	3.148767635	NA	3	-0.211851448	-0.321188807	-0.063189208	srwuhfxdiv	ntzifqapue
M	1	0	7	1990	D	33.50034223	3.277131819	NA	3	0.086415218	-0.059536743	0.248266777	bulrgoesvi	ntzifqapue
M	1	0	9	2000	H	37.66735113	3.423176288	NA	3	0.520651585	0.36545925	0.65481567	wmfpyxzskq	ntzifqapue
M	1	0	7	2000	H	40.49555099	3.511392189	NA	3	0.844341857	0.713155133	0.930745372	lstbimdrge	ntzifqapue
F	1	0	2	2000	H	43.11293634	3.586632195	NA	3	1.164774616	1.081291615	1.186107226	fetmrqzuoc	ntzifqapue
F	1	0	2	1970	H	14	1.820323201	12.23271732	1	-1.269891295	-0.994235404	-1.65425917	lbcszhyuqp	emkxbawfol
M	1	1	8	1980	D	15.70431211	2.370454815	7.704312115	2	-1.195762403	-0.963954904	-1.487980138	avcqmhprfk	emkxbawfol
F	1	0	1	1990	B	23.16769336	2.953226224	NA	1	-0.770955614	-0.734333611	-0.759824893	rojlwdifpc	zntumfikbj
F	1	0	12	1980	H	27.08281999	2.491727959	NA	1	-0.482880866	-0.535081328	-0.377850572	qkmaifhyxo	brhzgnovtl
F	1	0	11	2000	H	41.98220397	3.582986437	NA	3	1.023883548	0.916591648	1.075788768	sxweaiuolv	xwfhkunqsg
M	1	0	10	1980	B	19.84941821	2.697822396	26.86379192	1	-0.979968237	-0.858086129	-1.083568164	atvjhunzfs	tqlerdjcib
M	1	0	11	1980	H	35.86310746	2.763996128	NA	1	0.3263925	0.169206614	0.478786944	mjwxiqfpku	fxynbzkmuh
F	1	0	7	1980	C	30.54620123	2.529308812	NA	2	-0.190626896	-0.303446459	-0.039950211	fgnwircmau	xmbuoawyci
F	1	0	11	1980	H	34.84188912	2.823787899	NA	2	0.220665091	0.06651201	0.379153083	tlrosqjkza	xmbuoawyci
F	1	0	8	2000	H	46.61190965	3.353775207	NA	3	1.624472205	1.648163314	1.527480081	hpynoaeulm	xmbuoawyci
F	1	0	10	2000	H	54	3.604366354	NA	3	2.712902108	3.155150261	2.248289666	faqrishgnb	xmbuoawyci
F	1	0	11	1970	H	25.85900068	-0.15437886	NA	1	-0.577752208	-0.604087988	-0.497250937	gejdykzrun	eayqizmulx
M	1	0	4	1980	H	34.28610541	2.228298091	NA	2	0.164407822	0.013089819	0.324928756	wqljxpzkro	eayqizmulx
M	1	0	3	1980	B	17.27310062	2.329462259	NA	1	-1.1200094	-0.929613056	-1.334923295	gqjhuxdzek	xjlhzeasvq
M	1	0	9	1980	B	19.76454483	2.546617769	NA	2	-0.984891337	-0.860765096	-1.091848726	lhkecyixqf	xjlhzeasvq
F	1	0	4	1980	B	23.33470226	2.793249914	NA	2	-0.759583693	-0.727069362	-0.743530884	cmvqyfkbsh	xjlhzeasvq
M	1	0	6	1980	H	15.55099247	2.446771361	7.186858316	1	-1.202779224	-0.966967545	-1.502938573	xachgmyozf	suagzqfwic
M	1	0	1	2000	H	54	3.612599906	NA	2	2.712902108	3.155150261	2.248289666	gjvznspimy	bfmwjsdtvu
M	1	0	5	1990	G	35.43600274	3.065008016	20.58316222	1	0.281802511	0.12553428	0.437117018	caxdfkpbhg	vqcgxytmoi
F	1	0	1	1980	H	30.11362081	2.31388311	NA	1	-0.229049506	-0.33546305	-0.082154367	erskojuxgw	gudtbwalek
F	1	0	12	1980	H	20.04928131	2.711375717	20.30937714	1	-0.968291803	-0.851686536	-1.064068776	qnmxfasiyg	rvezqhofmb
M	1	0	5	1990	E	26.48323066	3.067304521	13.87542779	2	-0.529909503	-0.569687208	-0.436348737	gbcawevfuq	rvezqhofmb
F	1	0	6	1980	C	18.54072553	2.605752397	NA	1	-1.053534092	-0.896896157	-1.211249091	pcrolgfajv	djigmcqxoe
F	1	0	12	1990	H	26.03969884	3.046443605	NA	2	-0.564020358	-0.594298341	-0.479621353	usglbzajcx	djigmcqxoe
M	1	0	12	2000	H	38.02874743	3.49739904	NA	2	0.560708369	0.407110938	0.690074838	cgsvhrldak	djigmcqxoe
M	1	0	9	1990	B	29.78781656	3.210379877	14.43394935	2	-0.257626258	-0.358977462	-0.113941041	rpyhxbsgqt	vdamxzgsfy
M	1	0	12	1980	H	21.02395619	2.566790446	NA	1	-0.909672913	-0.818607125	-0.968975868	yedscqhklp	rjoimaklhv
M	1	0	3	1990	H	25.16906229	2.84310906	NA	1	-0.629303348	-0.640225109	-0.564563894	rtlbcsxdfn	fnmvbaxdjs
F	1	0	12	1990	D	28.98015058	3.04357678	NA	2	-0.327127303	-0.415087308	-0.192739939	fdjqzlthkw	fnmvbaxdjs
M	1	0	6	2000	H	39.43600274	3.44795382	NA	3	0.720331525	0.576985178	0.827371902	udcqslzget	fnmvbaxdjs
M	1	0	7	2000	H	43.49623546	3.569426647	NA	3	1.213384051	1.139123457	1.223503314	wxgpifqysm	fnmvbaxdjs
F	1	0	10	1970	H	20.76659822	-0.265792447	40.6844627	1	-0.925421248	-0.827647741	-0.994084669	fmgrklbzoi	bvekpagwdf
F	1	0	3	1980	H	30.32991102	1.991869993	25.86995209	1	-0.209906701	-0.319568912	-0.061052289	rwkhlcotmb	cqzyibhdsj
F	1	0	12	1990	H	46.04243669	3.137307884	10.15742642	2	1.547211657	1.549828165	1.47192018	cbnufwadgy	cqzyibhdsj
F	1	0	3	1980	H	21.25119781	2.724568282	NA	1	-0.895606222	-0.810438273	-0.94680533	ynfzxgrdbu	ytsqhrfmen
F	1	0	3	1980	H	21.28952772	2.586976336	12.42162902	1	-0.893218622	-0.809043041	-0.943065722	vdaemyrgph	ubtrjyeoqm
F	1	1	3	1970	D	23.321013	1.200269858	16.70910335	1	-0.760518891	-0.727668723	-0.744866458	hqubsocxyj	cpfmnsrijg
M	1	0	10	1980	H	27.91512663	2.068775691	12.11498973	2	-0.415854031	-0.484439652	-0.296647639	tcruomqjxn	cpfmnsrijg
F	1	1	12	1990	H	38.9650924	3.133975341	11.55373032	1	0.666271129	0.518763286	0.781428138	koaxmlvypd	dvxyeikhro
F	1	0	12	1980	H	20.96098563	2.561943739	27.60301164	1	-0.913544153	-0.820839791	-0.975119511	kvnxtmfihp	yjbfpaxomg
F	1	0	11	2000	H	43.89869952	3.58070107	4.665297741	2	1.264887018	1.200953752	1.262769205	josxcebmfz	yjbfpaxomg
F	1	0	7	1970	E	19.6605065	0.506297935	4.287474333	1	-0.990897326	-0.864017747	-1.101999093	gzsenjfbaw	yaekmbpfhx
M	1	0	12	1970	D	34.08350445	1.625596863	16.28747433	1	0.144125229	-0.005958979	0.305162253	tarnhfijzc	lwzspguboh
M	1	0	12	1980	H	41.08145106	2.49150133	9.289527721	2	0.914327695	0.791582044	0.987907963	oaxhdvbqug	lwzspguboh
F	1	0	2	1980	H	48.183436	2.78398825	7.961670089	1	1.842608311	1.932239017	1.68080404	wjeumxzgdq	bosiyvxefq
F	1	0	1	1980	H	19.94798084	2.393217558	NA	1	-0.974224615	-0.854946191	-1.073952028	nfabiksvjl	ftysvrxcnw
M	1	0	10	1990	H	27.75085558	2.931275885	NA	2	-0.429243698	-0.494678254	-0.312674534	ensptguazj	ftysvrxcnw
M	1	1	7	1990	H	33.44558522	3.196477635	NA	2	0.081047585	-0.064472875	0.242924479	zyrdsvkloj	ftysvrxcnw
F	1	1	1	1980	H	25.14989733	2.213742659	8.993839836	1	-0.630715425	-0.641201154	-0.566433698	dneqtjypco	kaelgnxyzv
F	1	0	9	1980	C	29.76591376	2.622195519	4.377823409	2	-0.259536232	-0.360539949	-0.11607796	tqjlovbxca	kaelgnxyzv
M	1	0	2	1980	B	18.18480493	2.720250176	NA	1	-1.07267401	-0.906552251	-1.24597403	dcxmpbeozg	wexdspckib
F	1	0	2	1990	B	22.21218344	2.955509005	NA	2	-0.834447377	-0.773918061	-0.853047997	ysdxlgzmnu	wexdspckib
M	1	1	10	1970	H	38.88843258	1.929843567	24.63518138	1	0.657532064	0.509417343	0.77394892	gzpvwcisdr	aclszohktw
F	1	0	10	1990	H	51.89869952	2.990654379	11.62491444	2	2.387067162	2.681099317	2.043278972	ftzmgnycex	aclszohktw
F	1	1	2	1980	H	38.20670773	2.580776688	3.526351814	1	0.580573846	0.427914444	0.707437307	medzgjnyiv	tkeawblfjc
M	1	0	4	1970	H	27.34017796	1.467757636	20.33675565	1	-0.462372126	-0.519749131	-0.35274177	sfvmdnuxpt	qsncioklub
F	1	0	4	1980	H	33.37166324	2.665210811	4.002737851	1	0.073815209	-0.071111063	0.235712376	tckwiesfdy	zeqknxjmrv
F	1	0	6	1980	C	26.54072553	1.878048097	NA	1	-0.525445545	-0.566435795	-0.430739324	vtdchrbakl	nxakifsheq
M	1	0	10	1980	H	35.84668036	1.92386388	14.64476386	1	0.324667622	0.167507523	0.477184255	eyvqzjdkow	hrvmzkwopj
M	1	0	10	1980	H	43.88774812	2.700584575	6.603696099	2	1.263479298	1.199256199	1.261700746	kipqanrcxs	hrvmzkwopj
M	1	0	2	1990	H	47.20602327	2.901790083	3.285420945	2	1.706088005	1.753346336	1.585444017	ctbhlqvrka	hrvmzkwopj
M	1	0	12	1980	H	17.46201232	2.599871817	NA	1	-1.110401103	-0.92502848	-1.316492366	jxupdiwghr	yicowfqeak
F	1	0	5	1990	H	23.89869952	2.990654379	NA	2	-0.720576465	-0.701759214	-0.688505212	zphqnrtwxa	yicowfqeak
F	1	0	4	2000	H	36.76112252	3.489242523	NA	3	0.421888248	0.264479088	0.566400635	vbpretgsad	yicowfqeak
F	1	0	6	1980	B	36.57768652	2.14916424	9.075975359	2	0.402189559	0.244634056	0.548503936	gfaxlerdky	deyvwlnpas
M	1	0	5	1990	H	24.3340178	2.85263143	NA	1	-0.68983196	-0.681388757	-0.646033942	ofkzmwvnlt	hsyduxlapf
M	1	0	11	2000	H	42.90212183	3.580777333	NA	2	1.138222822	1.049919128	1.165539378	iqoprvxgka	hsyduxlapf
M	1	0	12	1980	H	22.05338809	2.203214662	NA	1	-0.844739921	-0.780176563	-0.868540662	vplemsrjxy	ckhbmsoqdp
F	1	0	7	1980	H	27.63586585	2.683521846	NA	2	-0.438569445	-0.501773535	-0.32389336	uvzarqglio	ckhbmsoqdp
M	1	0	12	2000	G	45.0403833	3.467018448	NA	3	1.413568661	1.382611358	1.374156123	ntrpujxzks	ckhbmsoqdp
M	1	0	1	2000	G	47.08829569	3.528974169	NA	3	1.689833168	1.732291682	1.573958076	eqbfntjhdk	ckhbmsoqdp
M	1	0	10	1980	H	17.89185489	2.5566488	NA	1	-1.088149298	-0.914221527	-1.274555325	ngeztspxur	hmrwfxzelt
F	1	1	10	1990	D	21.9137577	2.828167823	NA	2	-0.853729246	-0.785605772	-0.882163522	ftdresiybg	hmrwfxzelt
M	1	0	9	1990	H	28.81040383	3.170151367	NA	2	-0.341491362	-0.426490201	-0.209301064	uvlgerodms	hmrwfxzelt
F	1	0	8	1980	H	26.68856947	2.616611141	2.521560575	1	-0.513922344	-0.55801012	-0.416315119	vcbqyozlde	tdlycjsvnz
F	1	0	2	1990	H	23.17316906	2.783311317	NA	1	-0.770584059	-0.734097092	-0.759290664	hlboutpdjc	pqounvydaf
M	1	0	7	1980	H	46.60643395	2.610593068	23.43874059	2	1.623724793	1.64720625	1.526945851	imawbtusdv	yvhsdpgjwm
F	1	0	5	1980	H	27.36755647	2.66502028	NA	2	-0.460178931	-0.518100946	-0.350070621	pjbezyvful	evpkbfczja
F	1	0	7	1990	H	36.53661875	3.158586534	NA	2	0.397792906	0.240218307	0.544497212	fasdgevnbh	evpkbfczja
F	1	0	10	2000	H	43.75085558	3.425940076	NA	3	1.24591244	1.178108183	1.248345	lrxsgujhne	evpkbfczja
M	1	0	11	1970	H	20.92813142	-0.074581943	NA	1	-0.91555932	-0.821999348	-0.97832489	prduckyhma	khsvjcytzu
F	1	0	1	1980	H	32.14510609	2.496926298	NA	2	-0.043852999	-0.17702231	0.116044897	tdioqyslba	khsvjcytzu
F	1	0	7	1990	H	38.6146475	2.923948771	NA	2	0.626461609	0.476338667	0.747237429	gexrklubsc	khsvjcytzu
M	1	0	12	2000	D	48.02737851	3.333181836	NA	3	1.820623264	1.903183313	1.66557849	ckynozhwtf	khsvjcytzu
F	1	0	3	2000	H	53.33333333	3.506557897	NA	3	2.608126007	3.000666737	2.183247185	wvruocpkmd	khsvjcytzu
M	1	0	9	1980	A	16.78028747	2.377846209	NA	1	-1.144582587	-0.941108662	-1.383003978	meyfauzqwk	stvwdzahon
M	1	0	3	1980	H	17.33059548	2.335043669	NA	2	-1.1170962	-0.928228301	-1.329313881	ydbxgwspkt	xklibqvnpg
M	1	0	1	2000	H	32.14236824	3.224527177	NA	2	-0.044110723	-0.177249904	0.115777782	ytnviczqgw	xklibqvnpg
M	1	0	7	2000	H	38.58453114	3.452645809	NA	3	0.62305726	0.472728507	0.744299165	rmjnwhekuy	xklibqvnpg
M	1	0	10	1980	H	33.90006845	2.631893764	21.88637919	2	0.125864949	-0.023011643	0.287265554	fwyroujndq	jxuntspvrb
F	1	0	12	2000	H	47.08281999	3.298899578	8.703627652	2	1.689078117	1.731314953	1.573423846	xfaojurszv	jxuntspvrb
M	1	0	12	1980	H	24.0164271	3.178738059	NA	1	-0.712316661	-0.696322668	-0.677019271	upowkmdfxr	xmpuiknqoa
F	1	0	2	1980	H	20.18069815	2.651978285	NA	1	-0.960550399	-0.847408438	-1.05124726	djecwufzql	jaqslcvywf
M	1	0	1	1990	H	23.16221766	2.842790081	NA	2	-0.771327081	-0.734570019	-0.760359123	wifydztqmk	jaqslcvywf
M	1	0	10	2000	H	35.87679671	3.397127967	NA	3	0.327830501	0.170623712	0.480122519	onvchfdgyw	jaqslcvywf
F	1	0	1	1970	D	31.08555784	0.08335423	NA	1	-0.141952626	-0.262237198	0.012671426	bnprfwslqa	sjbcqeuapk
F	1	0	12	1980	C	38.02874743	2.083199018	NA	2	0.560708369	0.407110938	0.690074838	pgmnrhbeds	sjbcqeuapk
M	1	0	1	1980	B	39.12388775	2.211046028	NA	2	0.684428225	0.538240035	0.796920802	khstunlfdb	sjbcqeuapk
M	1	0	5	1980	C	41.47843943	2.440589697	NA	3	0.962319354	0.846009489	1.026639625	mehjsauxtl	sjbcqeuapk
F	1	0	6	1980	H	16.5174538	1.874693796	13.8973306	1	-1.157397471	-0.946970289	-1.40864701	tvcgzwepbi	nckuzwiybe
M	1	0	9	1980	H	24.75290897	2.691533067	5.661875428	2	-0.659723681	-0.661086607	-0.60516536	kwhogsavub	nckuzwiybe
F	1	0	3	2000	H	39.17043121	3.406885032	NA	2	0.689764127	0.543978793	0.801461756	vsojcilupb	gzhexosdca
M	1	0	10	1980	C	26.87200548	1.583786593	16.28747433	2	-0.499536059	-0.547425499	-0.39841842	ikgeumdblt	bqunlztxgw
F	1	1	12	1970	C	18.06433949	-2.72252822	NA	1	-1.079068105	-0.909736142	-1.257727086	vjfgqyodpt	sefrzltdjy
F	1	0	1	1980	C	22.13004791	1.418620408	NA	2	-0.839780327	-0.777166429	-0.861061444	aestkjgiuz	sefrzltdjy
F	1	0	1	1990	C	18.091718	2.645587249	NA	1	-1.077618634	-0.909016244	-1.255055937	jotwupzsde	nwhazgbopq
F	1	0	9	1980	B	50.77891855	2.37759224	NA	1	2.218711493	2.44363384	1.934028974	mpuqogilwy	doecmawqil
F	1	0	3	1990	H	20.27104723	2.726003518	NA	1	-0.955198846	-0.844434735	-1.042432468	axuqziohwj	utqkidzxsp
M	1	0	1	1990	H	22.03422313	2.641498856	NA	1	-0.845977131	-0.780925835	-0.870410466	xwdkzryghv	iqplsbrtyg
F	1	0	6	2000	H	39.52635181	3.512372581	NA	2	0.73077783	0.588316033	0.836186694	xfzedpiymq	uonwrikyez
F	1	0	1	2000	H	36.15879535	3.40652199	NA	2	0.357575435	0.200057224	0.507635355	tywnvdxrzp	jbfqgutned
F	1	0	5	2000	H	38.4202601	3.478825762	NA	2	0.604534844	0.45313574	0.72827227	lvkituabzd	wraebxhjmc
F	1	0	3	1980	H	14	1.982864304	NA	1	-1.269891295	-0.994235404	-1.65425917	fmlhwpngvy	rebgsktwlx
F	1	1	4	1990	H	26.37097878	3.014178477	NA	2	-0.538596948	-0.575994632	-0.447300449	ygbkaefvdi	rebgsktwlx
M	1	0	3	2000	E	37.27857632	3.442977165	NA	3	0.477987245	0.321535774	0.616885353	drgtsvxjpu	rebgsktwlx
M	1	0	3	1990	E	34.31622177	3.105313847	NA	1	0.167433064	0.015940698	0.32786702	xvnhulqkts	iuyogdpfrz
F	1	0	3	2000	E	43.26078029	3.442364286	NA	2	1.183472998	1.10347694	1.200531431	bvqfdgjkno	iuyogdpfrz
F	1	0	1	1990	H	20.09034908	2.714100762	26.51608487	2	-0.965878047	-0.850355633	-1.060062052	anizyxodtl	syractwxnj
M	1	1	5	1990	D	25.48117728	3.019539701	21.12525667	2	-0.606155267	-0.62411933	-0.534112794	vtqgnszaop	syractwxnj
F	1	0	5	2000	H	31.42505133	3.274338376	15.18138261	3	-0.110878132	-0.235553759	0.045793675	ejfrtobzai	syractwxnj
F	1	0	5	2000	H	34.49691992	3.384309053	12.10951403	3	0.185640298	0.033151301	0.345496604	vnprihqfec	syractwxnj
F	1	0	10	2000	H	38.86926762	3.522528252	7.737166324	3	0.655349987	0.507086606	0.772079116	xciszeatdh	syractwxnj
M	1	1	9	1980	H	18.67214237	2.53951409	NA	1	-1.046373267	-0.89323568	-1.198427576	aqbdylrxoj	kmrqeodxjn
M	1	0	4	1990	H	28.31211499	3.105191156	NA	2	-0.383169412	-0.459194549	-0.257915977	lsueaopmnk	kmrqeodxjn
M	1	0	12	2000	H	37.93292266	3.463680404	NA	3	0.550049989	0.395989379	0.680725816	krnjbqzwxo	kmrqeodxjn
M	1	0	4	1980	H	18.34086242	2.590882992	NA	1	-1.064327563	-0.902364487	-1.23074848	hviyzfldbg	ufhvmoawzc
F	1	0	5	1990	H	25.47296372	3.019138605	NA	2	-0.606768082	-0.624548262	-0.534914139	nlyuzmwhdp	ufhvmoawzc
F	1	0	2	1980	B	16.13689254	1.814541553	NA	1	-1.175593828	-0.95513282	-1.445775982	efgxovpqlh	jiecwsgbpu
F	1	0	2	1980	H	21.15537303	2.412043975	NA	2	-0.901556399	-0.813904392	-0.956154352	gdorzckhin	jiecwsgbpu
F	1	0	6	1990	H	26.4476386	2.800265143	NA	2	-0.532668054	-0.571692926	-0.439821231	bpxwhlzecr	jiecwsgbpu
F	1	0	6	2000	H	43.45516769	3.510247182	NA	3	1.208155317	1.132878164	1.21949659	ajnfqkbyhc	jiecwsgbpu
F	1	0	10	1970	H	35.86036961	-0.148009412	4.271047228	1	0.326104965	0.168923324	0.47851983	ycdvxsghiz	hrawlpvokx
M	1	0	1	1990	H	27.16495551	3.052282091	15.70978782	2	-0.476356597	-0.530219565	-0.369837125	sicezowgfk	neykglzpum
F	1	0	4	1980	H	24.37234771	2.237690588	NA	1	-0.687098313	-0.679559781	-0.642294333	flczdvbirt	omngxuqsrp
M	1	1	10	1990	D	38.83641342	2.93579188	NA	1	0.651611785	0.503096401	0.768873737	agpqyrwtom	fwnhrcejuy
F	1	0	7	1990	H	23.64134155	2.92527162	NA	2	-0.738491434	-0.713458506	-0.713614014	ozeklqwhsr	yvwefqlmsu
M	1	0	7	1990	H	26.58453114	2.808387856	4.5229295	1	-0.522037937	-0.563949054	-0.426465486	dmolegkran	ipxrdkcvzg
M	1	0	12	1990	H	29.07597536	2.644420841	NA	1	-0.318981296	-0.408590906	-0.183390917	tgnxvqmsuc	fhdarxctys
F	1	0	12	1990	H	45.02669405	2.997100263	NA	1	1.411763297	1.380377732	1.372820548	rvpqbxeaod	esnrgqxpml
F	1	0	7	1990	H	23.52361396	3.021676169	NA	1	-0.74662192	-0.718726152	-0.725099955	imfztoqsyb	sjdclviqub
M	1	0	1	2000	H	30.06433949	3.298292843	NA	2	-0.233391994	-0.339052732	-0.086962435	tzikbdercn	sjdclviqub
M	1	1	8	1970	H	28.68172485	-0.383129154	35.78370979	1	-0.352324017	-0.435045275	-0.221855465	eyuivszfmg	afesjhiynv
F	1	0	3	1980	H	33.30595483	1.668829742	31.15947981	2	0.067399864	-0.076987037	0.229301618	arqdovhpig	afesjhiynv
F	1	0	4	1980	H	41.36618754	2.5927282	23.09924709	2	0.948702497	0.830513432	1.015687914	wgzrhcmkvy	afesjhiynv
M	1	0	3	1990	G	29.27857632	2.586151933	NA	1	-0.30166978	-0.394714042	-0.163624414	mwagcouvfd	jqlkpwzscy
F	1	0	6	2000	G	43.56468172	3.316535306	NA	2	1.222109582	1.149558518	1.230181186	cijxudwspb	jqlkpwzscy
M	1	1	5	1980	C	42.4257358	1.23111646	NA	1	1.078702025	0.980153127	1.119061384	mhevsfjdbr	dirntwxuyq
M	1	1	9	1980	C	48.78302533	2.280578807	NA	2	1.927740601	2.045635903	1.739302205	mastrfgowz	dirntwxuyq
M	1	0	4	2000	C	35.33470226	3.344063125	NA	1	0.271305059	0.115329176	0.427233767	dqhswbncam	zwbahisplv
F	1	0	1	2000	C	37.14442163	3.405977179	NA	2	0.463367766	0.306589971	0.603796722	rbdvulpazg	zwbahisplv
F	1	0	9	1980	C	28.80219028	2.379875636	NA	1	-0.342184257	-0.42703856	-0.210102408	ojvperzbfh	bigdakxvno
M	1	0	3	2000	C	43.27446954	3.229848938	NA	2	1.185207567	1.105538825	1.201867006	rhucojsmpk	bigdakxvno
F	1	0	5	1990	H	26.48049281	2.916715733	NA	2	-0.530121831	-0.569841685	-0.436615852	hkyzvodnlf	nlhxpsrfez
F	1	0	9	1980	H	32.82409309	2.381900953	NA	1	0.020740356	-0.119373426	0.182289394	bdjgnctozu	ekuvxtjfzo
F	1	0	3	1990	H	40.27652293	2.905692234	NA	2	0.818437079	0.684412808	0.909376179	wjrlaqdpuo	ekuvxtjfzo
F	1	0	12	1980	E	29.05954825	1.401240292	7.063655031	1	-0.320379664	-0.409707622	-0.184993607	lvikybfhrx	cuzrybxigs
F	1	0	1	1980	E	35.17043121	2.319551907	0.952772074	2	0.254346044	0.098904308	0.411206872	hmsakfueyt	cuzrybxigs
M	1	0	5	1980	H	17.34428474	0.851688326	27.96167009	1	-1.116401153	-0.92789724	-1.327978307	drpgklbnwh	bunsdwgvtx
F	1	0	4	1990	H	27.25530459	2.505903019	18.05065024	2	-0.469157083	-0.524837562	-0.361022333	bndvxmijra	bunsdwgvtx
M	1	1	8	1970	C	35.74811773	-0.291110255	2.247775496	1	0.31433495	0.157345643	0.467568118	sxothprgcv	yplmuzrsxv
M	1	0	2	1990	C	17.2073922	2.580776688	NA	2	-1.123326919	-0.931184385	-1.341334052	yuhofanqse	wctyxksqrg
M	1	0	6	2000	A	52.58042437	3.280226519	NA	1	2.491360728	2.830782475	2.109790585	riftdlcuxz	ybhduoizpc
F	1	0	12	1980	C	39.06913073	1.403261175	NA	1	0.678158816	0.531506015	0.791578504	zfyngmwivs	cqvxwlzisd
M	1	0	9	2000	H	41.77960301	3.393823696	NA	2	0.999034692	0.888000405	1.056022265	wtamkehvyq	otwezhgpbd
F	1	0	10	2000	G	36.90896646	3.292510428	3.099247091	1	0.437836518	0.280618404	0.58082484	zbicxhvomf	jouxzdpkcg
F	1	0	12	1990	D	17.05954825	2.489913488	NA	2	-1.130745105	-0.934676235	-1.355758258	lzwdgyhakx	wzovxmngae
M	1	0	4	1990	C	25.33880903	2.336103272	19.20602327	1	-0.616749427	-0.631515075	-0.54800277	cpuvbsorda	zxtcnrfejm
M	1	0	1	1990	G	19.14852841	2.649658995	13.86995209	1	-1.019991303	-0.879528786	-1.151949581	xmikcofnre	pbaugwvqye
F	1	0	9	2000	D	34.80355921	3.288534685	NA	1	0.216756237	0.062772437	0.375413474	hxzqmesyao	xswagyvnzi
F	1	0	4	1990	H	19.36755647	2.732258564	NA	1	-1.007638635	-0.872993158	-1.130580388	filovqrxcg	qthenawxof
F	1	0	6	1990	D	18.54620123	2.677329876	NA	2	-1.053236734	-0.896744668	-1.210714861	gsonwhpckv	ihareywmgd
M	1	0	8	2000	D	30.73237509	3.285875381	NA	3	-0.173921905	-0.289384819	-0.021786397	uljiznpmae	ihareywmgd
F	1	0	6	1990	H	22.51060917	2.603525901	NA	1	-0.8149047	-0.761912039	-0.823932472	mojusdlcpz	sgxufltzia
F	1	0	1	1990	D	21.10882957	2.573286016	NA	1	-0.904436782	-0.815576648	-0.960695306	gkanhwytuv	jnzkfrqosh
F	1	0	2	1980	A	30.17111567	1.428511686	14.31895962	1	-0.223974281	-0.331260213	-0.076544953	miyrkvfhct	qlmxgkwhde
F	1	0	7	2000	B	35.60574949	3.202952317	NA	1	0.299460206	0.142765985	0.453678143	qcdtjlzaek	rkvwtpxsnl
F	1	0	2	1990	C	26.21765914	2.220898324	7.227926078	1	-0.550403107	-0.584523306	-0.462258884	mbevwxgkyd	auspdrxoeb
F	1	0	9	1990	H	29.79876797	2.549188464	3.646817248	2	-0.256670743	-0.358195356	-0.112872581	rpbozghlkw	auspdrxoeb
F	1	0	6	1990	H	21.45106092	2.437962829	NA	1	-0.883109321	-0.80310773	-0.927305942	bfxkrpwcjg	wnxqbarpfh
F	1	1	10	1990	H	25.82888433	2.761749906	NA	2	-0.580031553	-0.605706361	-0.500189201	wcxtjnqvzu	wnxqbarpfh
M	1	0	10	2000	H	37.82340862	3.325828502	NA	3	0.537901911	0.383347648	0.67004122	rvymebchlp	wnxqbarpfh
F	1	0	8	1980	C	19.69336071	2.162480861	7.619438741	1	-0.989004122	-0.862994302	-1.098793714	kptownyvmx	istmyaezox
F	1	1	11	2000	C	54	3.364625223	NA	1	2.712902108	3.155150261	2.248289666	eljdkwuznx	nayvjrkbmg
F	1	0	11	1980	H	15.96167009	2.192880224	14.4312115	1	-1.183829408	-0.958764134	-1.462871337	qetjgiymzb	kmnwfqigod
F	1	0	11	1990	H	23.99726215	2.833012011	6.395619439	2	-0.713664046	-0.69721133	-0.678889076	acpztonkmr	kmnwfqigod
M	1	0	5	1990	B	17.41546886	2.24235396	NA	1	-1.112778067	-0.926167281	-1.321033319	lcajtrgfxv	xapiwujdes
F	1	1	4	1990	D	22.34086242	2.663112974	NA	2	-0.826052702	-0.768780438	-0.840493596	mjkstuwfgh	xapiwujdes
M	1	0	9	1990	B	25.82340862	2.880512685	NA	2	-0.580445694	-0.606000205	-0.500723431	kfrsdxwnuo	xapiwujdes
M	1	0	12	2000	B	32.02737851	3.179193951	NA	3	-0.054915313	-0.186773891	0.104558956	atzvysogpb	xapiwujdes
F	1	0	3	2000	B	36.32580424	3.3437732	NA	3	0.375301169	0.217706646	0.523929364	ahgqicsmnb	xapiwujdes
M	1	0	8	1990	H	18.69678303	2.687628628	5.864476386	1	-1.045024982	-0.892543574	-1.196023541	zhrxtbjysv	bxsrkwvgil
M	1	0	11	1990	G	19.92881588	2.703155742	NA	1	-0.975343659	-0.855559172	-1.075821832	xytmjgaonp	sknvmjqfid
M	1	0	3	1980	C	32.31759069	1.990000484	3.148528405	2	-0.027572127	-0.162605575	0.132873136	gznmtsxler	latjrifmcy
F	1	0	7	1980	B	20.59958932	-0.511510321	NA	1	-0.935537135	-0.833395937	-1.010378679	nphlaivkqe	lvxpostajk
F	1	0	2	2000	B	25.19644079	3.053833281	NA	1	-0.62728423	-0.638828179	-0.561892745	oyrmgdqpsb	mrfjikhnvd
F	1	0	11	2000	B	27.93429158	3.175312225	NA	2	-0.414286756	-0.483237267	-0.294777835	mufjykelxq	mrfjikhnvd
F	1	0	5	2000	B	30.43394935	3.274649144	NA	2	-0.200649971	-0.311842406	-0.050901922	akdrfbopcm	mrfjikhnvd
F	1	0	3	1990	B	21.31690623	2.728867823	NA	1	-0.89151056	-0.808043366	-0.940394573	kybojdgpnm	kilhoqbpgy
F	1	0	7	2000	B	31.6440794	3.244259339	NA	2	-0.090650946	-0.218029736	0.067162868	zdpjmeiruq	kilhoqbpgy
M	1	0	1	2000	G	24.1670089	3.142640598	NA	1	-0.701692635	-0.689290844	-0.662327951	lojtszgefc	wjgbohzkst
F	1	0	11	2000	G	29.00205339	3.33220451	NA	2	-0.325267729	-0.413606197	-0.19060302	psfgqldaxi	wjgbohzkst
F	1	0	9	1990	E	26.77344285	2.819715237	NA	1	-0.507278252	-0.553130781	-0.408034557	jamkzfduci	ojhnqfbpws
F	1	0	12	2000	B	30.06433949	3.093962708	NA	1	-0.233391994	-0.339052732	-0.086962435	jqvebwlyum	iknfozusda
M	1	0	1	2000	B	33.16906229	3.225615553	NA	2	0.054075174	-0.089154385	0.215945873	vhasgfoduy	iknfozusda
M	1	0	8	1990	H	22.73511294	2.373519952	NA	1	-0.800030965	-0.752667593	-0.802029049	zsdintucgp	sxiqutpgkl
F	1	0	10	2000	H	38.88843258	3.291696179	NA	3	0.657532064	0.509417343	0.77394892	wnztrjdgym	sxiqutpgkl
F	1	0	8	2000	C	33.7467488	3.323069335	NA	1	0.110678227	-0.037123751	0.272307119	rztxdkjiml	ftmawgosux
F	1	0	3	1990	H	28.29295003	2.229182395	NA	1	-0.384757893	-0.460429691	-0.259785782	hurzxvanqo	hupxtizbsl
M	1	0	3	2000	H	44.31759069	3.231472403	NA	2	1.318995939	1.266523069	1.303637787	bnqfkmwedr	hupxtizbsl
F	1	0	1	1990	B	32.1615332	2.31847461	NA	1	-0.042306194	-0.17565593	0.117647586	bvjwmaskpi	uvzgjfkamw
F	1	0	9	2000	B	40.79945243	2.933754923	NA	2	0.880517436	0.753553247	0.960395127	gdinefrzml	uvzgjfkamw
F	1	0	6	2000	A	31.52087611	3.239443147	NA	1	-0.102046025	-0.227916948	0.055142697	ldkmqtsvci	mdsvpgahkl
M	1	0	8	1980	B	27.67693361	1.898761348	NA	2	-0.435243266	-0.499246269	-0.319886637	zkcmhypqio	wqibajofkx
M	1	0	3	1990	B	31.26078029	2.328395593	NA	2	-0.125956325	-0.248537487	0.029766781	axljorctuv	wqibajofkx
M	1	0	9	1990	B	34.81724846	2.625967236	NA	3	0.218151762	0.064107054	0.376749049	irfxqybald	wqibajofkx
F	1	0	9	2000	B	42.78439425	3.081225273	NA	3	1.123451833	1.032533031	1.154053437	tucawzlmeq	wqibajofkx
M	1	0	5	2000	B	47.41683778	3.274027511	NA	3	1.735296922	1.791312086	1.606011865	dcwpazkmyu	wqibajofkx
M	1	0	3	2000	G	40.30390144	3.10482299	NA	2	0.821667494	0.68798856	0.912047329	vjtfcpnwkh	vrkxacdife
F	1	0	9	2000	G	43.81930185	3.251175364	NA	2	1.254689009	1.188665674	1.255022873	inxgqvyujp	vrkxacdife
M	1	0	2	1990	G	17.229295	2.325188749	NA	2	-1.122222484	-0.93066194	-1.339197133	iyblhusgdn	yxrvmqfhiw
F	1	0	9	2000	G	29.79329227	3.126436264	NA	2	-0.257148544	-0.358586481	-0.113406811	nyjkdcbvwz	yxrvmqfhiw
F	1	0	4	1990	G	30.37097878	2.339011404	11.18412047	1	-0.206256516	-0.316525296	-0.057045565	wpyohdveqm	yxdsvnqpce
F	1	0	11	1990	H	24.90075291	2.827358172	NA	1	-0.648974542	-0.653754885	-0.590741155	bdqmwjkzfn	jswkbvyrzl
F	1	0	6	2000	H	35.42505133	3.311456878	NA	2	0.280666203	0.124428208	0.436048559	qbepyczhka	jswkbvyrzl
M	1	0	2	2000	H	41.23203285	3.228114332	NA	2	0.932477097	0.812103753	1.002599283	bdwijaxney	iumyrldwfv
F	1	0	4	1990	A	32.3449692	2.663494727	NA	1	-0.024979849	-0.160302997	0.135544285	muowdbeqvl	plszobnruq
F	1	0	10	1990	H	40.91718001	2.390212297	21.65092402	1	0.89460408	0.769365657	0.971881068	blimrpfohy	ilzgutkjno
M	1	0	11	2000	H	48.98015058	2.9433216	13.58795346	2	1.955959265	2.08353179	1.758534478	ibezhfomsr	ilzgutkjno
F	1	0	5	2000	H	54	3.313750343	5.07871321	2	2.712902108	3.155150261	2.248289666	utislnpcex	ilzgutkjno
M	1	0	3	2000	B	26.28610541	3.058086686	NA	1	-0.545141006	-0.580728151	-0.455581011	jdewomcyiz	mozlasgtbc
M	1	0	3	1990	B	16.30390144	2.230360252	NA	1	-1.167660599	-0.95159753	-1.429481973	tlwsnzjixg	uvykshplrq
F	1	0	10	2000	B	27.87679671	3.038605551	NA	2	-0.418985355	-0.486839475	-0.300387248	mhqegncsjk	uvykshplrq
M	1	1	11	1990	C	43.98631075	2.771732778	NA	1	1.276161418	1.214564692	1.271316882	qzmfxaeglu	zxmtqdabhy
F	1	0	10	2000	A	36.90896646	3.131588136	NA	1	0.437836518	0.280618404	0.58082484	zfkspdynqm	gquztrpfnh
F	1	0	1	1990	H	20.13963039	2.575580791	NA	1	-0.962975021	-0.848751351	-1.055253984	qkblsenxrv	qwonvdfmse
M	1	0	11	1990	H	34.93771389	2.768645297	NA	1	0.230456049	0.075896997	0.388502105	mzojeqnlai	hvualpjroe
M	1	0	3	2000	H	42.31622177	3.149119975	NA	2	1.065113036	0.964334616	1.108376787	yosekmzfwi	hvualpjroe
M	1	0	2	2000	H	46.21218344	3.30363964	NA	2	1.57014189	1.578886908	1.488481304	orcfnbgelt	hvualpjroe
F	1	0	2	1990	H	22.12731006	2.648109808	NA	1	-0.839957751	-0.777274294	-0.861328559	rvyclbqawg	zkcotrxpvd
F	1	0	4	2000	H	31.30732375	3.148767635	NA	2	-0.121692194	-0.244872577	0.034307734	khuwgjeacv	zkcotrxpvd
F	1	0	8	1990	H	36.70910335	2.042490667	NA	2	0.416292042	0.258831216	0.561325452	daulrefqbv	dxwhykpjen
F	1	1	4	1980	C	14	0.832819841	NA	1	-1.269891295	-0.994235404	-1.65425917	wphtxermid	ghvwaibmok
M	1	0	5	2000	H	28.34223135	3.106417397	NA	2	-0.380671055	-0.457250229	-0.254977713	bnoxuvsdir	xjblohiqaz
F	1	0	12	1990	H	23.07186858	2.644226308	NA	1	-0.777443607	-0.738454629	-0.769173915	dnjxpztsre	bjeamlshik
M	1	0	5	1990	H	40.46269678	2.347685397	NA	1	0.840447184	0.708823897	0.927539993	jgfmauzcew	ifgkrbzhxv
F	1	0	6	2000	H	51.54277892	3.069977129	NA	2	2.333157486	2.604496826	2.008554034	qvzukwxjam	ifgkrbzhxv
M	1	0	4	2000	B	27.39493498	3.063090225	NA	1	-0.45798354	-0.516449461	-0.347399472	zhmlorispu	gkovdnicrt
F	1	0	11	2000	H	41.94934976	2.830269853	NA	2	1.019845838	0.911936428	1.072583389	fqytewbvph	bsgmpnxdqw
M	1	0	2	2000	H	47.23887748	3.101872772	NA	3	1.710631483	1.759240832	1.588649396	gvpozeajsm	bsgmpnxdqw
M	1	0	9	2000	G	29.77412731	2.758284299	NA	2	-0.258820156	-0.359954286	-0.115276615	atymdjknei	rfvjlgqith
F	1	0	10	1990	H	14	1.931828877	24.68172485	1	-1.269891295	-0.994235404	-1.65425917	ingxlecfmd	kxjgnqferd
F	1	0	4	1990	H	19.33470226	2.512361119	19.24982888	2	-1.009500492	-0.873982992	-1.133785767	aetpkgqdvu	kxjgnqferd
M	1	0	7	2000	H	24.66255989	2.871408386	13.92197125	2	-0.666261088	-0.665524212	-0.613980152	hedcljuzga	kxjgnqferd
M	1	0	7	2000	H	31.63586585	3.204175559	6.948665298	3	-0.091412001	-0.218691285	0.066361523	ftnbivswle	kxjgnqferd
F	1	1	3	2000	H	28.30663929	3.148767635	NA	1	-0.383623373	-0.459547617	-0.258450207	gjdctwlxrq	bjkgtqclho
M	1	0	3	1990	H	20.75564682	2.169698843	NA	1	-0.926087087	-0.828027519	-0.995153129	bmrtxnejyh	wzodnvulsq
F	1	0	11	2000	H	33.45927447	3.066156928	NA	2	0.08238867	-0.063240356	0.244260053	nkwtgvpubr	wzodnvulsq
M	1	0	11	2000	B	27.93155373	3.087988826	NA	2	-0.414510718	-0.483409137	-0.29504495	jbwqzorlep	swxbyzgmhl
M	1	0	1	1990	B	14	2.207439171	NA	1	-1.269891295	-0.994235404	-1.65425917	vkprlmbtow	qsnufriygb
M	1	0	9	2000	B	23.76454483	2.983889668	NA	3	-0.72993932	-0.707889388	-0.701593843	jrgmtdnxke	qsnufriygb
F	1	0	7	2000	B	20.59137577	2.609385096	NA	1	-0.936032531	-0.833676243	-1.011180024	epbxwckius	njlcbpevzt
M	1	0	12	2000	H	29.07871321	3.048263679	NA	1	-0.318748158	-0.408404664	-0.183123803	mpcdfzsglr	vxlfbhqgyz
F	1	0	1	1990	C	19.15126626	1.816769222	NA	1	-1.019837762	-0.879448006	-1.151682466	mtdzxrpauf	mtynxkhbla
F	1	0	7	2000	B	49.59890486	2.680899631	6.789869952	2	2.045273718	2.20447788	1.818902448	xbfgsrqznd	vyqzetroxb
F	1	0	10	1990	B	18.83641342	0.606695662	NA	2	-1.037351113	-0.88858707	-1.182400681	zlfmnvkter	tfsekzjirh
F	1	0	9	2000	H	22.76796715	2.819388706	NA	1	-0.797841941	-0.751299325	-0.79882367	yszlhnrwox	ptjovhwslq
F	1	0	1	2000	B	48.09308693	2.895454265	NA	2	1.829871433	1.915394319	1.671989248	syowagrmnb	bdqywxahjn
F	1	0	7	2000	H	30.50787132	3.020742026	NA	1	-0.194053558	-0.30632032	-0.04368982	gbzpknjtod	fujehknwao
F	1	0	10	1990	H	36.88980151	1.060713995	NA	1	0.435765539	0.278518958	0.578955036	gipdsvhrob	jfcvurnlaq
M	1	0	4	2000	B	48.37782341	2.795928189	NA	1	1.870092943	1.968695366	1.699769198	grhatjeukm	mwihczxukg
F	1	0	1	1990	F	37.13073238	0.756144474	0.262833676	1	0.461878946	0.305070944	0.602461148	vdogncjfxy	bchyzumtwq
F	1	0	3	2000	C	23.2991102	2.587800059	NA	1	-0.762014066	-0.728626237	-0.747003378	untvzhjgpy	cgfpayxuil
M	1	0	1	2000	B	23.16769336	2.899682601	NA	1	-0.770955614	-0.734333611	-0.759824893	wheplxtfvq	cpujqxftio
M	1	0	4	2000	H	23.34291581	2.663112974	NA	1	-0.759022311	-0.726709408	-0.742729539	euvydhjrpw	zwfdeuapkl
M	1	0	6	2000	H	25.53319644	2.445110823	NA	1	-0.602269517	-0.621396332	-0.529037611	yahrptkfuv	bapfntigoj
M	1	0	10	2000	B	37.85900068	2.288384813	7.696098563	1	0.541846184	0.387448194	0.673513714	vgcbamjfyh	ybtsfjogdh
F	1	0	9	2000	B	43.76454483	2.757763421	1.790554415	2	1.247666656	1.180217041	1.249680575	klqcpeiumo	ybtsfjogdh
F	1	0	8	2000	B	40.6899384	2.752888759	NA	1	0.86745002	0.738925725	0.949710531	chywptmizb	qcplensgmt
F	1	0	6	2000	H	18.4421629	1.694302337	NA	1	-1.058871519	-0.899607682	-1.220865228	wkovhzrlab	hwpydafqkc
M	1	0	9	2000	B	32.78850103	1.915028481	NA	1	0.017320883	-0.12245538	0.1788169	bfeomjtgdy	mosnwexida
M	1	0	10	2000	B	30.88843258	1.586591644	0.169746749	1	-0.15984099	-0.277465843	-0.006560847	pqzkbmltsv	goctidvayu
M	1	0	11	2000	C	19.96167009	2.074638788	NA	1	-0.97342464	-0.854507625	-1.072616453	ihfpoqlvxz	twfipzavgy
M	1	0	3	2000	B	37.30047912	1.988127474	NA	1	0.480379103	0.323986147	0.619022272	dgyhwfbols	ntkxrjsmpz
