# Supplementary material for: Taming age mortality in semi-captive Asian elephants
Source: Sci Rep. 2020 Feb 5;10:1889. doi: 10.1038/s41598-020-58590-7 (PMC7002507; doi:10.1038/s41598-020-58590-7)
Supplement: Supplementary file 4 — Supplementary Information4. [file 41598_2020_58590_MOESM4_ESM.csv]

Age	Mortality Rate	Sex
0	0.128	M
1	0.047	M
2	0.026	M
3	0.012	M
4	0.017	M
5	0.002	M
6	0.018	M
7	0.007	M
8	0.012	M
9	0.01	M
10	0	M
0	0.075	F
1	0.042	F
2	0.02	F
3	0.019	F
4	0.013	F
5	0.005	F
6	0	F
7	0	F
8	0.002	F
9	0.008	F
10	0	F
